# Supplementary material for: The trophoblast surface becomes refractory to adhesion by congenitally transmitted Toxoplasma gondii and Listeria monocytogenes during cytotrophoblast to syncytiotrophoblast development
Source: mSphere. 2024 May 21;9(6):e00748-23. doi: 10.1128/msphere.00748-23 (PMC11332349; doi:10.1128/msphere.00748-23)
Supplement: Table S1 — Log2 (FPKM) transcript count values from TSSYNs and TSCYTs mock and infected with Toxoplasma gondii. [file msphere.00748-23-s0004.xlsx]

## Sheet: Supplementary table 1
	CYT_mock1	CYT_mock2	CYT_mock3	CYT_infected1	CYT_infected2	CYT_infected3	SYN_mock1	SYN_mock2	SYN_mock3	SYN_infected1	SYN_infected2	SYN_infected3
AL627309.7	0.453333	0.455848	0.461446	0.65264	0.638778	0.481941	0.844479	1.16574	1.23512	0.910104	0.996328	1.22469
AC114498.1	0.205832	0.208705	0.215072	0.218997	0.211122	0.23807	0.231569	0.244215	0.956152	0.718774	1.40843	1.62874
7SK_5	3.88826	5.05885	3.54288	3.28574	3.02467	3.96012	5.29621	5.01354	5.23491	5.21761	5.28932	5.44535
7SK_7	4.09812	4.11241	4.39075	4.2317	4.12445	4.39792	7.20674	7.19127	7.50746	7.48056	7.06058	7.34533
TNFRSF18	0.0418489	-0.133769	-0.130071	-0.127779	0.0497452	-0.11651	0.0806719	0.279921	0.643421	0.121123	0.0830332	0.244077
A1BG-AS1	4.66281	4.62241	4.49632	4.12265	4.07629	3.83463	5.44307	5.40734	5.36618	5.05949	5.40021	5.53661
A2M	3.95473	4.23115	3.58313	6.63829	6.84672	6.96185	3.91177	4.12517	4.51496	4.4504	4.52839	4.36172
A2ML1	5.89787	6.16499	6.20211	6.33384	5.95128	6.13454	6.69278	6.7309	6.71498	6.47652	6.48604	6.54989
A2ML1-AS1	4.4748	4.1901	4.48646	4.46251	4.26046	4.47016	6.72224	6.77985	6.54374	6.62556	6.39236	6.6883
A2MP1	3.07597	2.43994	2.28871	2.40115	2.27197	2.81997	2.24963	2.0312	2.35712	2.35347	1.99694	1.98262
A4GALT	9.40893	9.3448	9.33341	9.07011	9.07855	9.02393	7.76858	7.73623	7.75453	7.773	7.8741	7.89809
AAAS	8.6029	8.56975	8.58201	8.54878	8.58363	8.66167	8.26909	8.16839	8.32435	8.11214	8.21563	8.30928
AACS	8.10033	8.18552	8.07982	8.04294	8.10592	8.179	7.90006	7.92735	7.96297	7.85466	7.89921	8.04865
AACSP1	2.95589	3.48846	3.1574	3.55067	3.33553	3.10907	3.4516	3.52381	3.67676	3.72744	3.39494	3.49495
AADACL2	3.88963	3.95108	4.11349	3.9735	3.61891	4.26679	3.67278	3.52247	4.05086	3.94987	4.27246	4.31412
AADACL2-AS1	4.6403	4.90593	4.90156	4.8764	4.87326	4.86131	4.68134	4.51899	4.71396	5.25986	5.26802	5.52922
AADACL3	8.13432	8.30225	8.29077	7.95388	8.02477	8.03796	5.83903	5.87009	6.06358	5.87517	6.1311	5.98864
AAED1	6.58535	6.19732	6.46029	6.23226	6.09532	6.23249	5.11937	5.06877	5.28794	4.95495	5.42645	5.12907
AAGAB	9.25444	9.1479	9.09016	9.19424	9.19577	9.12901	9.36188	9.39065	9.45818	9.38876	9.38032	9.32001
AAK1	11.1532	11.2568	11.3552	11.1476	11.0458	11.1713	11.3335	11.4628	11.3637	11.3571	11.4089	11.394
AAMDC	4.74876	4.69432	4.79174	4.84528	4.5422	4.55742	4.65235	4.01709	4.39449	4.32901	4.32166	4.4557
AAMP	10.4485	10.3678	10.3794	10.3246	10.3087	10.3099	10.4891	10.3742	10.417	10.2377	10.2568	10.317
AAR2	8.60452	8.65311	8.63412	8.65845	8.7345	8.72236	8.99963	8.9602	8.93902	8.80483	8.98582	8.86693
ANKRD65	4.17634	3.99684	4.00346	4.52059	4.27447	4.20059	2.75131	3.25206	3.42958	2.84934	2.99778	3.17296
AARS	10.9573	11.0134	11.0518	11.1699	11.1659	11.151	11.0743	11.1406	11.0956	11.1258	11.1822	11.1745
AARS2	7.54183	7.6119	7.54466	7.66589	7.64815	7.59174	7.61827	7.62363	7.58455	7.51448	7.56878	7.50003
AARSD1	7.12135	6.8836	6.90867	7.30427	6.91017	6.86767	4.94066	4.9251	5.50519	5.55244	5.36055	5.55729
AASDH	6.38197	6.51058	6.55998	6.49268	6.53857	6.63789	6.92488	7.0407	6.93666	6.99983	6.80761	6.76249
AASDHPPT	8.25941	8.18237	8.31718	8.45511	8.37113	8.42588	8.08779	8.18297	8.04648	8.04765	8.0617	8.08923
AASS	6.28899	6.44141	6.37512	6.31037	6.26331	6.25017	4.91144	4.78655	5.0134	4.77082	4.95745	5.35782
TMEM240	1.83125	1.74063	1.64806	1.88366	1.94605	2.24199	1.7013	1.59812	1.56212	1.63563	1.40884	1.55473
AATBC	2.65868	2.16322	2.99234	2.54165	2.50723	2.62557	2.86803	2.54122	2.78276	2.59688	3.52451	3.0677
AATF	9.45604	9.42774	9.50326	9.40814	9.39624	9.30628	9.04831	9.06642	9.08535	9.08003	9.01642	8.99666
AATK	4.1672	4.53721	4.31483	3.78503	4.28946	3.95814	5.23238	5.21475	5.18573	5.66725	5.54227	5.56869
ABAT	5.74822	6.15566	6.14667	6.38864	6.27011	6.14662	4.86445	5.12546	5.10401	5.58805	5.23464	5.61239
ABCA1	6.96926	7.26358	7.20366	6.95696	6.72411	6.89188	5.61605	5.99425	6.1135	5.88525	5.57784	5.66354
ABCA11P	5.03494	4.81718	5.05934	4.88989	5.28861	5.05201	4.83055	4.53427	4.88925	5.27224	5.04356	4.71019
ABCA12	7.09949	7.57428	7.55599	7.43488	7.47942	7.37698	8.45768	8.57887	8.4414	8.30702	8.27122	8.52831
FO704657.1	0.323627	0.483374	0.151684	0.154537	0.332189	0.168547	0.816358	0.981796	0.163434	0.409341	0.690069	0.36051
ABCA13	1.67211	1.68038	1.9475	1.55875	1.81678	1.60267	2.31624	2.17547	1.88495	2.34172	2.40923	2.53724
ABCA17P	1.06833	0.88981	0.898203	0.903386	0.892994	0.928688	1.99666	1.49112	1.90459	1.68184	1.91396	1.98106
ABCA2	4.59793	4.91853	4.93625	5.51268	5.50027	5.49489	4.93296	5.24779	5.15468	5.42005	5.31159	5.36286
ABCA3	3.63731	3.72181	3.35776	3.47007	3.33896	3.46755	5.53486	5.53893	5.48359	5.68139	5.62307	5.61349
ABCA4	4.66902	4.99824	4.76273	5.1765	5.25798	5.03445	3.79103	4.06689	4.16483	4.65961	4.64526	4.50494
ABCA5	5.81764	5.76024	5.58808	5.69379	5.93043	5.72709	6.71912	6.68987	6.41652	6.68849	6.85592	6.92239
ABCA7	8.925	8.97322	8.71117	8.90336	8.9314	8.91822	8.63068	8.53923	8.62735	8.86517	8.75265	8.72956
CALML6	1.6704	1.48654	1.26167	1.2717	1.2516	1.32103	1.30411	0.972613	1.30301	1.3727	1.78487	1.55605
ABCB1	3.03064	3.04172	3.40226	3.60178	3.55973	3.70382	5.48979	5.85369	5.83661	6.08409	6.18956	6.14921
CFAP74	2.32908	2.64695	2.47879	2.60023	2.65849	2.15783	3.39034	3.57396	3.33279	2.38153	3.39996	3.1981
ABCB10	7.98061	8.03406	8.11944	8.18324	8.27973	8.2163	6.98391	7.01878	6.98987	7.25432	7.10691	7.12018
ABCB11	1.2415	1.43058	1.44655	1.26435	1.25068	1.29753	2.59771	2.74048	2.66358	2.05228	2.18058	2.57978
ABCB6	8.02565	7.96838	7.95829	8.10567	8.03684	8.09978	8.74049	8.82327	8.74129	8.51187	8.707	8.63428
ABCB7	7.21436	7.22736	7.10734	7.28397	7.34236	7.13343	7.08282	7.04837	7.02749	6.97863	6.9719	6.98372
ABCB8	9.30766	9.27276	9.29522	9.16566	9.11672	9.15244	9.35295	9.33626	9.32513	9.38011	9.24913	9.30329
ABCB9	7.32924	7.15702	7.15154	7.28425	7.10887	7.37993	7.64164	7.42799	7.59646	7.59379	7.34732	7.38751
ABCC1	7.56427	7.73088	7.71478	7.83763	7.78107	7.87374	7.64574	7.81389	7.73867	7.67149	7.6974	7.64115
ABCC10	7.88097	8.01538	7.83245	7.89778	7.9043	7.82037	7.65352	7.6824	7.72853	7.67491	7.81739	7.77598
ABCC11	3.96303	3.7984	3.61303	4.34641	4.15439	3.67387	4.21343	3.90184	4.1262	4.29794	4.22361	4.0642
ABCC2	8.03552	8.0465	8.1387	7.85879	8.0942	7.9817	8.12405	8.12771	8.15206	8.10833	8.22795	8.18394
FAM213B	2.60237	3.20741	3.08084	3.27039	3.36413	2.75324	2.3991	2.68099	2.39753	2.18873	2.98102	2.50483
ABCC3	4.3538	4.47793	4.33844	4.23626	4.23041	4.09268	4.96113	4.56995	4.82142	4.97995	5.44793	5.20963
TTC34	-0.542778	-0.541544	-0.353181	-0.53709	-0.203315	-0.528694	-0.531576	-0.312418	-0.531763	-0.102954	-0.328116	-0.0210691
ABCC4	5.93818	6.2206	6.23321	6.72916	6.56516	6.68329	5.35509	5.30356	5.05999	5.0396	5.31315	5.49864
MEGF6	2.48239	2.95517	2.53021	1.98397	2.071	1.90968	2.53725	1.92832	2.02623	1.9694	2.0331	2.0168
ABCC5	8.88231	9.01233	8.92991	8.83105	8.81746	8.84429	7.76691	7.78929	7.70464	7.86498	7.73554	7.78469
ABCC6	1.39565	0.999967	1.42901	1.02035	1.15926	1.05854	1.35975	1.5355	0.848061	2.10737	1.21764	1.0392
ABCD1	9.23855	9.30115	9.19755	8.73718	8.72422	8.56137	9.71023	9.70151	9.72848	9.48806	9.50213	9.63123
ABCD3	9.03592	8.90056	9.02224	8.88436	8.93948	8.93002	8.90559	8.90749	8.82205	8.7977	8.85993	8.82934
ABCD4	7.19972	7.28047	7.02108	7.22212	7.31027	7.22134	7.04083	7.11454	7.08241	7.25738	7.11945	7.13914
ABCE1	10.2084	10.1279	10.1935	10.4053	10.3861	10.3645	9.95078	10.0124	9.97946	9.80554	9.78301	9.74683
ABCF1	10.9531	10.8746	10.9507	10.8916	10.9143	10.8613	11.1608	11.1089	11.1717	11.0293	11.0237	11.0452
ABCF2	9.81588	9.89876	9.89434	10.0311	10.0083	10.028	9.745	9.84585	9.71392	9.5919	9.65637	9.62896
ABCF3	9.20639	9.13265	9.16713	9.11563	9.10557	9.07739	9.25493	9.10998	9.25311	9.07425	9.12005	9.0531
ABCG1	5.73598	5.80373	5.79107	5.178	4.89497	5.46113	4.10929	4.29899	3.91361	3.89831	4.11836	4.20255
ABCG2	12.1808	12.138	12.2256	12.0315	12.0266	12.0096	12.9066	12.8782	12.8401	12.6641	12.6703	12.6936
ABHD10	7.18582	7.03589	7.29823	7.35076	7.42453	7.42418	6.51368	6.37909	6.57942	6.90529	6.81493	6.68486
ABHD11	8.52186	8.422	8.38936	8.29318	8.16094	8.14891	8.06789	7.91796	7.99513	7.79311	7.90212	7.93809
ABHD11-AS1	0.253259	0.255421	0.602055	0.263219	0.257246	0.656749	0.641163	0.282666	0.640153	0.866103	0.922452	0.906526
ABHD12	10.0605	9.97052	9.95773	9.86103	9.87757	9.86023	10.5256	10.4251	10.4692	10.3978	10.42	10.4568
ABHD12B	5.60138	5.01619	5.43581	5.43894	4.7929	5.16143	3.82665	3.10885	3.67669	3.976	3.83543	3.66223
ABHD13	6.9428	6.70949	6.66296	6.78893	6.8309	6.9857	7.26822	7.29497	7.24672	7.01458	7.2063	7.06181
ABHD14A	4.33601	4.35545	4.64687	4.19067	4.30016	4.35581	4.73574	4.25532	4.39382	4.43656	4.40672	4.82399
ABHD14A-ACY1	3.40277	2.39642	2.19945	3.17163	3.47763	1.98066	3.07312	1.99789	2.2605	2.828	2.268	1.95378
ABHD14B	6.83535	6.92443	6.74784	7.12818	7.19421	7.29078	7.53551	7.39058	7.50686	7.43106	7.48111	7.58237
ABHD15	6.56414	6.45804	6.4942	6.41262	6.51806	6.51889	5.40579	5.51723	5.42828	5.63503	5.49075	5.69341
ABHD16A	8.26054	8.27044	8.23656	8.1715	7.98999	8.04431	8.61374	8.6206	8.62706	8.47043	8.48189	8.5133
ABHD16B	5.2617	5.01445	4.80644	5.13931	5.1616	5.12322	6.24939	6.10909	6.319	6.20086	6.30423	5.95832
TAS1R1	-0.489097	-0.487867	-0.485125	-0.297523	-0.308275	-0.475033	-0.112482	-0.0852914	-0.478103	-0.243186	-0.109188	-0.284486
ABHD17A	9.8339	9.85275	9.71619	9.58687	9.51094	9.60238	9.7998	9.83973	9.83993	9.74822	9.69603	9.74294
ABHD17B	6.87098	6.54259	6.81697	6.61371	6.59628	6.80681	6.71136	6.67129	6.68961	6.57587	6.61745	6.62124
ABHD17C	6.92005	7.12653	6.87464	7.13962	7.26712	7.27323	8.24916	8.19212	8.41456	8.51942	8.49283	8.4907
ABHD18	7.3383	7.37149	7.45291	7.45764	7.44207	7.64934	7.63377	7.7537	7.75767	8.01908	7.9115	7.96377
ABHD2	8.38339	8.64892	8.73152	8.93091	8.90135	9.07189	7.71204	7.93072	7.80824	7.74532	7.95028	8.07509
CAMTA1-DT	0.662882	0.667821	0.678814	0.501797	0.671988	0.719089	1.14538	0.90481	1.01664	0.938422	0.710326	1.34951
ABHD3	7.65093	7.43929	7.50407	7.56016	7.52911	7.39581	8.34265	8.22192	8.2098	8.31389	8.20389	8.18132
ABHD4	8.50899	8.54628	8.52331	8.31711	8.28037	8.26643	9.37509	9.48099	9.48402	9.43743	9.46906	9.39987
ABHD5	9.23829	9.22715	9.33154	9.17861	9.16779	9.12671	9.67942	9.76324	9.71269	9.66043	9.72666	9.55247
UTS2	2.74145	3.04615	2.64737	2.40403	2.70113	3.05024	2.22986	2.27553	2.34815	2.01018	2.35599	2.3374
ABHD6	6.24888	6.27199	6.15439	6.37389	6.01624	6.34541	5.86485	5.92238	6.15741	5.60737	5.89303	5.95442
ABHD8	8.71308	8.60604	8.62058	8.09853	7.94825	8.08194	8.63565	8.71047	8.76149	8.72265	8.67719	8.58311
ABI1	9.66915	9.73584	9.83935	9.60463	9.60095	9.54744	9.43033	9.56914	9.45203	9.33916	9.46909	9.29731
ABI2	7.32521	7.36389	7.48716	7.73515	7.96224	7.92179	7.79286	7.62769	7.63343	7.97827	8.04258	7.8846
ABI3BP	1.44939	0.984199	0.995112	1.14865	1.12957	0.854403	1.02395	1.21112	1.31567	1.52652	1.64124	1.30755
LINC01714	1.42706	1.05284	1.21293	1.47272	1.05732	1.41374	1.39362	1.28721	1.25362	1.32226	1.63324	1.24673
ABL1	8.60226	8.6976	8.75914	8.73594	8.84162	8.72236	9.08706	9.2754	9.06732	9.25014	9.29247	9.27622
ABL2	9.16518	9.372	9.39105	9.3058	9.27079	9.44594	9.2301	9.41226	9.41831	9.52092	9.66301	9.47491
ABLIM1	8.38962	8.65947	8.74109	8.39444	8.35819	8.36698	6.78013	6.9119	7.03621	7.01679	6.83502	7.0079
ABLIM2	4.18391	4.60016	4.45591	4.37248	4.01005	4.1398	7.05631	7.18894	7.14797	6.81383	6.94133	7.11392
ABLIM3	6.7976	7.01283	6.93691	6.3806	6.47011	6.53005	5.73578	6.14688	6.11017	5.56782	5.9175	6.1734
ABO	2.35429	2.01471	2.3958	1.71913	1.87393	1.94835	3.3278	3.30282	2.97734	2.89186	2.47707	3.14824
ABR	10.083	10.2222	10.2288	10.2161	10.1219	10.152	9.91468	9.93451	9.87439	9.95884	9.98551	9.98924
ABRACL	7.58508	7.60127	7.55895	7.57373	7.52202	7.51233	7.03428	7.0096	7.03908	7.20692	7.13836	7.1458
ABRAXAS1	4.87448	5.04193	5.05055	4.94988	4.47987	4.38753	4.2047	4.55475	4.0966	4.6436	4.5944	4.41108
ABRAXAS2	7.94204	7.9142	8.11956	7.90491	7.96473	7.99131	8.10129	8.12792	8.2468	8.00096	8.05874	8.00271
ABT1	8.535	8.52031	8.51209	8.50395	8.54921	8.46934	8.4318	8.34682	8.19565	8.2833	8.19302	8.24325
ABTB1	6.76791	6.93424	6.76827	6.14371	6.49885	6.57541	7.23975	7.43678	7.57818	7.51661	7.31216	7.29742
ABTB2	9.49073	9.71416	9.59965	9.45902	9.38871	9.41712	10.6319	10.6869	10.6176	10.3737	10.3903	10.5065
PIK3CD-AS2	2.22913	2.24247	1.74417	1.8856	2.16795	1.94989	1.7914	2.09753	2.43085	1.86754	2.44051	1.7824
AC000068.1	2.30643	2.74487	2.23024	2.24434	2.52054	2.43504	2.7877	2.67321	3.00257	2.63076	3.19556	2.50296
AC001226.2	0.951684	1.1388	0.964267	1.59557	0.958884	0.995767	2.21666	1.92621	1.5096	1.60009	2.225	1.50046
AC002116.1	2.88919	3.16097	2.10381	3.10012	1.92801	2.17092	3.56441	3.64747	2.44098	3.32539	2.87423	3.33854
AC002116.2	3.67259	2.35246	3.28505	3.2432	3.32211	3.03123	3.379	3.51536	3.55357	3.45902	3.17568	3.22584
AC002310.4	2.45622	2.64355	2.58889	2.51301	2.47901	2.07704	2.75453	3.12474	2.83513	3.05314	2.92237	2.82138
AL139424.3	2.05227	1.75439	1.32546	2.19895	1.7624	2.09178	1.95395	1.56189	2.16369	1.59252	2.17241	2.32744
AC002310.5	2.62559	3.0532	2.76251	2.95645	3.06614	2.75938	3.37561	3.44951	3.31057	3.31722	3.65366	3.41626
AC002467.1	3.13597	3.28589	3.25459	3.46562	3.52835	3.74463	3.59685	3.33555	3.88961	3.40643	3.48617	3.32639
AC002480.1	5.79797	5.80075	5.67613	5.66914	5.79908	5.74075	3.38005	4.25123	4.11366	4.06576	3.38634	4.09759
AC002480.2	5.4534	5.74753	5.74178	5.43599	5.8772	5.65261	4.18747	4.14221	4.12735	4.08004	4.07794	3.49747
AC002480.4	2.6914	2.78306	3.08396	3.10656	3.17301	3.15232	2.27466	2.31591	2.40482	2.94644	2.63755	2.95993
AC002996.1	1.87017	1.87985	2.6385	3.84121	1.73143	2.12942	2.35273	1.82403	1.59214	2.47304	3.02125	2.78929
AC003002.2	2.31639	2.42842	2.63604	2.25419	2.33751	2.03114	2.87753	3.01943	2.71439	2.93428	3.0909	2.86097
AC003005.1	0.533746	0.535774	0.540312	0.543137	0.53749	0.557186	1.43241	1.47888	0.890477	1.35265	0.895152	0.884069
AC003006.1	1.59735	1.7559	1.77571	1.78795	1.76342	1.99524	3.17817	2.27039	2.85825	2.32993	2.42227	1.81747
AC003072.1	1.7409	1.60188	1.90194	1.9157	1.60771	1.83847	2.70562	2.84399	2.2989	2.05303	2.48882	2.28653
AC003101.2	0.981818	1.11946	0.673321	0.677094	1.12672	0.893522	1.18875	0.701685	1.42698	1.26968	1.32068	1.1792
AC003102.1	2.85607	2.48445	2.50922	2.63829	2.60478	2.71987	3.52334	3.48818	3.34861	3.84317	3.47836	3.6047
AC003688.1	1.87102	1.31832	1.7876	1.92119	2.40898	1.86635	2.18439	1.37296	1.54019	2.07089	2.37185	2.50169
AC004076.1	4.85189	5.08604	4.51919	5.13421	4.97368	5.1306	6.13355	5.85902	5.97262	5.91322	5.67415	5.91153
AC004112.1	5.15685	5.2681	5.10479	4.71801	4.9142	4.87744	4.86432	5.17555	4.76614	5.04369	4.81189	4.78069
AC004148.2	1.99176	2.75177	2.31719	1.79099	1.89676	2.59416	1.66981	2.01165	1.6688	2.42252	1.9728	2.28916
DRAXIN	-0.594541	-0.59339	-0.590825	-0.402536	-0.592419	-0.203333	-0.385425	-0.190176	-0.584253	-0.349056	-0.383307	-0.389704
AC004223.3	0.343128	0.536986	0.351842	0.355553	0.348113	0.775237	0.367486	0.791135	1.55409	1.27686	0.918416	0.57337
AC004231.1	2.18767	2.37697	2.00867	1.89269	2.30276	2.21168	2.48518	1.80647	2.18479	2.28859	2.57664	2.76955
AC004233.1	3.30177	3.19008	3.15292	3.82575	3.20307	3.66381	3.62425	3.13398	3.446	2.86846	3.57793	3.80165
NPPA	-0.984955	-1.15652	-1.15482	-1.15172	-1.15588	-1.13687	-1.1419	-1.13214	-0.95394	-0.933241	-0.952081	-0.792777
AC004233.2	2.03157	1.59857	1.93289	1.94527	2.16716	2.58896	2.46357	2.17144	2.64077	2.77812	3.22137	2.78002
AC004233.3	3.869	4.13128	3.92696	4.08315	3.90219	4.20751	3.56036	3.83372	3.8743	4.29092	4.25672	4.26397
AC004241.1	2.58697	2.68354	2.86645	2.33961	2.42067	2.52892	2.9533	3.02032	2.79246	2.82764	2.80206	3.25229
AC004448.4	5.30675	5.4996	5.49985	5.57907	5.60974	5.23999	5.40009	4.95731	5.11257	5.04661	5.27813	4.94975
AC004477.1	1.49852	1.35854	1.19627	1.53535	1.36379	1.73448	2.14749	2.00389	2.05196	2.17067	1.95779	1.93852
AC004477.3	1.41886	1.82534	1.31612	1.45996	1.43533	1.01975	1.73538	1.39306	1.19811	1.71909	1.20203	1.72299
AC004490.1	1.45423	1.46217	1.3273	1.62659	1.46886	1.18195	1.90761	1.56163	2.26828	1.75594	2.19804	1.99644
AC004637.1	0.334701	0.336995	0.342103	0.532555	0.519268	0.360804	0.722776	0.907257	0.868016	0.948152	0.873885	0.987747
AC004707.1	0.861275	1.05457	0.873942	1.07722	0.868525	0.905565	1.69361	1.62131	2.22877	2.30095	1.28689	1.56023
AC004784.1	6.98736	7.13184	7.05737	6.60447	6.74711	6.48181	8.33271	8.30598	8.30257	8.25128	8.20639	8.16695
AC004812.2	3.29733	3.17502	2.74925	2.64325	2.93824	3.33259	4.13532	4.06269	4.1685	3.90793	3.89967	3.9137
AC004816.1	4.55023	4.60071	4.70432	4.47027	4.30297	4.33904	5.01006	4.996	5.1023	4.68623	4.80094	4.91023
AC004825.2	0.721909	-0.0729643	0.120878	-0.0663972	0.273581	-0.0540701	-0.0582944	0.166993	-0.0585684	0.692306	0.149271	0.141877
AC004830.1	3.06409	3.07998	2.98478	3.13673	3.20724	2.94749	2.82943	3.39182	2.63534	2.62008	2.74316	2.90071
AL031283.1	0.763159	1.09349	0.954281	0.777292	1.23365	1.16967	1.82598	1.59105	1.29628	1.22159	1.30249	0.980013
AC004832.1	1.63173	1.64093	1.88156	1.5423	1.37609	1.4328	2.04793	1.99924	1.71345	1.93485	1.84324	1.93523
CELA2B	2.32656	2.42435	2.91786	2.55412	2.51498	1.84162	2.34355	2.59388	2.2332	1.88993	2.11969	2.22266
AC004834.1	0.591421	0.594211	0.941984	0.791594	0.93207	0.623093	1.25993	0.838546	0.982645	1.35377	1.58271	1.12075
AC004835.1	3.07966	2.77405	2.06803	2.46259	2.31986	3.00288	3.2316	2.95633	2.51207	2.93778	2.9764	3.02303
AC004854.2	3.03245	2.45063	2.86247	2.79607	2.92084	2.88677	2.85575	3.17186	2.53509	3.52148	3.5858	3.55623
AL450998.2	1.64606	1.1715	0.900899	1.0656	0.716616	1.39278	1.58711	0.750785	0.931081	1.16549	1.10165	0.925976
AC004865.2	1.43919	1.44807	1.4678	1.48001	1.32745	1.39779	1.64251	1.55953	1.03676	1.60274	1.85969	1.50957
TMEM82	1.72209	1.6195	1.75549	1.76973	1.49955	1.41089	1.81564	1.7343	2.27868	1.62715	1.69801	1.68287
AC004889.1	7.38578	7.47165	7.24039	7.3214	7.11555	7.37851	6.85279	6.98381	6.9621	6.95001	7.333	7.15675
UQCRHL	-0.0711848	-0.239928	-0.0582496	-0.234847	-0.063797	-0.225245	-0.034776	0.157487	0.128972	0.00337719	0.13323	-0.0392618
AC004890.2	4.44416	4.03361	2.94694	4.29122	4.23699	4.08949	3.71419	4.12847	3.99661	4.48111	4.31455	3.97978
AC004893.2	3.46668	3.42888	3.46556	3.5443	3.88955	3.59857	3.21912	3.36027	3.55846	3.16372	3.68195	3.59998
AC004917.1	5.30104	5.2255	5.49576	5.54423	5.13649	5.3718	6.3375	6.24747	6.24391	6.84554	7.0814	6.67016
AC004922.1	6.84239	6.91584	7.07902	6.85863	6.86082	7.06938	6.08889	6.48203	5.76195	6.22919	5.61634	6.08163
AC004943.2	4.68992	4.68143	4.98456	4.69202	4.80855	4.97188	4.89807	5.06937	4.67521	5.08007	4.72247	4.62253
AC004951.1	3.6003	3.61694	3.52723	3.54878	3.57005	3.72257	4.3536	4.19738	4.41998	4.49633	4.49916	4.43401
AL451042.1	2.01976	1.83886	2.14589	2.0764	1.84766	1.8228	1.92267	2.08328	1.80002	1.56656	1.80647	1.50292
AC004967.1	3.16626	3.01217	2.91426	3.00471	2.82039	3.10952	2.54976	2.60179	2.54803	3.47806	2.30604	2.53698
AC004980.1	5.26393	5.07547	4.82252	5.33758	5.40343	5.40521	5.94959	5.6267	5.73311	6.16733	6.15252	6.09167
AC004982.2	3.80099	3.61662	3.46963	3.67687	3.78688	3.59468	3.91348	4.34295	4.1779	3.84135	4.15066	4.11983
AC004997.1	3.83486	3.57696	4.28647	2.12066	2.92649	2.16864	2.84238	3.09922	3.33578	3.7447	2.48431	3.75398
AC005034.1	-0.838057	-0.836952	-0.834492	-0.832968	-0.83602	-0.825482	-0.617471	-0.82229	-0.828214	-0.213666	-0.43658	-0.446612
SPATA21	0.835967	0.972774	0.527789	0.531152	0.524418	0.913648	0.897775	0.928757	1.03907	0.962154	1.04494	1.15565
AC005037.1	2.38233	2.1991	1.97881	2.34618	1.82188	2.19153	2.89911	2.07053	2.82789	2.62299	2.60053	3.11891
AC005076.1	1.08341	1.35162	1.48523	1.10658	1.09266	1.30029	1.54201	1.1525	1.41963	1.74529	1.65425	1.27593
AC005077.4	1.88527	1.72145	2.20075	2.07879	2.18537	1.97817	2.50712	3.1667	3.15125	3.49274	3.33431	3.4961
AC005154.1	5.85159	6.05455	5.61099	5.87718	5.84835	6.0032	6.33656	6.25244	6.17841	6.38197	6.12745	6.55926
AC005176.1	4.86318	4.58079	5.01213	4.64608	4.67141	4.25202	6.0923	6.05597	6.17907	6.14951	6.08104	6.18892
AC005186.1	0.818463	1.15697	1.0149	0.834043	1.00694	1.23611	1.21845	1.07433	1.36496	1.83525	1.72643	1.97103
MST1L	0.789015	1.3497	1.12272	0.979682	1.35805	1.18073	1.16419	1.5902	1.00221	1.23124	1.30955	1.29522
AC005229.4	2.6931	2.91094	2.48322	2.90289	2.79235	2.85572	2.6512	2.49853	2.32848	3.03743	2.20334	2.63683
AC005253.1	3.25637	3.81726	3.50227	3.32506	3.59295	3.49922	3.7697	3.95119	3.91643	4.13366	3.72422	3.75068
AC005258.1	1.82159	1.66194	2.12684	2.36816	2.11233	2.21182	2.92823	2.68142	2.85619	3.27345	2.62613	2.84122
AC005261.1	2.223	1.56397	1.40639	2.09835	1.84568	2.1784	2.34484	2.08858	1.77498	2.64587	2.25915	2.02753
AC005261.2	6.37211	6.01716	6.05135	5.87046	5.83031	6.08915	6.99467	6.58427	6.78184	6.61163	6.47667	6.69469
AC005261.4	2.49429	2.01032	1.79183	1.80313	2.2147	1.99791	2.20605	2.01904	2.47792	2.31577	2.31216	1.83049
AC005261.6	1.72577	1.97102	2.09843	1.89335	1.86704	2.38722	1.93566	1.83603	2.2638	2.38257	2.06292	2.342
AC005281.1	4.44449	4.35935	4.71888	4.70233	4.77066	4.63077	6.97134	6.95339	6.72232	6.97645	6.83824	6.7213
AC005288.1	6.03871	5.92589	5.93433	5.81764	5.97038	6.20254	5.97227	6.1266	6.0974	5.99977	5.99887	6.04966
AC005324.1	0.994777	0.999836	1.01103	1.01791	1.00409	1.05123	1.87838	3.05066	1.87647	1.70585	1.75747	2.84594
IGSF21	-0.369839	-0.368299	-0.364872	-0.362751	-0.367	-0.352342	0.0306791	0.0594342	-0.356139	0.0903813	-0.143996	0.425341
KLHDC7A	1.90646	2.3957	2.294	2.15064	1.81575	2.02436	2.0003	1.92284	1.99874	1.65788	2.006	1.5981
AL080251.1	1.37077	1.50815	1.64691	1.40616	1.23591	1.2918	2.01522	1.97728	2.01326	1.33323	1.28142	1.6958
AC005324.4	3.01268	2.74562	2.97434	2.54759	2.75671	2.46634	4.02455	4.3373	4.58408	3.381	3.3969	4.70177
AC005329.1	3.02594	2.72378	2.59257	2.69609	2.7359	3.02152	2.75671	2.25771	2.56962	2.44358	2.84654	2.65365
AC005330.1	1.71082	1.58944	1.60783	1.28551	1.44635	1.50788	2.32293	2.29681	2.47478	2.36152	2.04553	1.78783
AC005332.3	0.275217	0.602251	0.462339	0.468719	0.455945	0.299143	0.655498	0.303801	0.79852	0.87698	0.932057	0.648146
AC005332.7	2.35119	2.72323	2.14705	2.15975	2.13431	2.48366	3.06184	2.82029	2.56419	3.21117	3.41011	3.22591
AC005355.1	3.68219	3.5088	3.793	3.92349	4.01634	3.86887	4.68165	4.68371	4.52761	4.26682	4.69283	4.37155
AC005515.1	-0.329538	-0.142824	-0.324579	-0.32246	-0.326704	-0.312054	-0.315621	-0.0897013	0.0650331	0.292129	0.354707	-0.113524
AC005519.2	0.995541	1.53727	1.2719	0.872207	1.36391	0.907367	0.702656	0.918838	0.702238	1.28415	0.898163	1.31861
AC005523.1	0.679194	0.108807	0.113077	0.302213	0.289834	0.128739	0.322191	0.342565	0.76331	0.71264	0.324661	0.317199
AC005523.2	8.87129	8.77014	8.79894	8.8822	9.00661	8.9675	9.47446	9.54228	9.5113	9.36822	9.44805	9.46043
AC005532.1	5.30934	5.31027	5.31487	5.10398	5.17455	5.34012	5.51811	5.65124	5.53505	6.2062	6.00035	6.06422
AC005540.1	1.25076	1.93422	1.26474	1.74555	2.04164	1.29986	2.13365	1.51046	2.22628	2.44724	2.03663	2.37988
AC005562.1	4.03958	4.33327	4.37822	4.27512	4.22119	4.12142	3.76356	3.89751	3.76113	3.84783	3.57099	4.06005
AC005670.2	4.29688	4.84202	4.11081	5.17992	4.46813	4.95224	4.37332	4.26439	4.37079	4.73998	4.71357	5.45947
AC005674.2	3.15114	3.32949	3.26211	3.28533	3.05794	2.97387	2.53585	3.24056	2.25846	3.31557	2.76409	2.92605
AC005682.1	3.21298	3.00156	2.84573	3.21214	3.59077	3.31275	3.27837	3.79681	3.94759	3.98479	3.82675	3.69846
AC005695.1	-0.0953121	0.0930693	-0.0893404	-0.0867906	-0.0918984	-0.0742865	0.816815	0.149594	0.128585	0.534237	0.131729	0.297792
UBXN10-AS1	1.44399	1.69306	1.71612	1.47936	1.58692	1.91367	1.98815	1.69402	1.35339	1.40959	1.5177	2.15037
AC005726.2	5.23133	4.8832	5.02834	5.2738	5.02328	5.4366	5.1226	4.9886	4.86784	4.79219	4.88123	5.04923
AC005775.1	2.26895	2.49513	2.0296	1.87115	2.91217	2.72869	3.22124	2.65477	3.38424	2.92119	3.44691	3.00874
AC005776.2	1.52022	1.40103	1.2682	1.56215	1.26015	1.48014	1.60257	1.6437	1.72532	1.94475	1.60756	2.10281
AC005833.2	4.05607	3.43198	3.79574	3.48954	4.02063	3.94081	4.39865	3.76001	3.55765	3.06345	3.5687	3.83051
AC005858.1	2.16466	2.33847	2.36095	2.3748	2.49322	2.86787	4.55793	4.04039	3.99242	4.38298	4.62108	4.74669
AC005863.1	-0.226064	-0.224194	-0.220037	-0.217468	-0.222617	-0.204909	-0.209203	0.221721	0.609506	0.713137	0.0107476	0.00318711
AC005865.2	1.05123	1.49539	1.73744	1.75296	1.50299	1.58873	1.80296	1.60857	1.69019	1.78764	1.2716	1.26211
AC005899.8	1.17953	1.5041	1.52198	1.37798	1.51088	1.58719	1.95058	1.75371	2.38613	2.05969	2.06018	2.03943
AC005943.1	4.57036	4.95971	4.35655	5.27131	5.19216	4.26703	3.78066	4.1023	3.55133	3.99716	4.03453	4.00612
AC005972.4	2.05339	2.97026	2.68005	2.77445	2.73336	2.79607	2.38522	2.17289	2.38354	2.71128	2.77094	2.3728
AC005993.1	0.540302	0.866017	0.727622	0.734483	0.720742	0.768219	0.921683	0.953025	0.920642	1.40802	1.06993	1.05586
AC006001.3	7.54121	7.49424	7.44178	7.2262	7.36581	7.51949	7.28763	7.16765	7.10701	7.08081	7.32477	7.26949
AC006064.2	3.11584	2.19629	2.07148	2.36295	1.89449	2.67428	3.14496	3.71268	3.48621	3.06167	3.15392	3.05798
AC006148.1	-0.0500156	0.133558	0.143405	0.149504	0.13729	-0.0294459	0.341103	-0.0254554	-0.0339162	0.709684	0.625986	0.16428
AC006206.2	3.29323	3.48801	3.12841	2.87557	2.73737	3.15793	3.56744	3.86756	4.08625	3.65759	3.84551	4.38813
AC006213.1	2.04666	2.60225	1.17065	1.17684	1.16443	1.20702	1.71697	1.21678	2.41941	2.08031	1.85502	2.40458
AC006213.2	3.51391	2.99488	3.11967	3.31087	3.48246	3.32363	3.94463	4.29413	4.38379	4.53817	4.52339	4.54683
AC006213.3	2.57707	3.03525	2.99102	3.08846	3.41809	3.40192	3.54184	3.29697	3.2264	3.20456	3.65539	3.46737
AC006254.1	1.48234	2.14493	2.17197	1.96188	1.93433	2.02916	2.52269	2.74436	1.86518	2.56398	2.81812	1.85697
WNT4	4.25134	4.21028	4.15471	3.80567	4.31912	4.3495	3.37315	3.73179	3.37097	2.81607	3.6671	3.70064
AC006262.1	5.08198	5.40851	5.19304	5.15544	5.0983	5.38354	5.41822	5.23943	4.98261	5.03547	5.30325	4.84017
AC006277.1	0.727968	0.258008	0.263173	0.266368	0.446014	0.960042	0.481144	0.287126	0.276321	1.15797	0.658412	0.926389
AC006305.1	2.38172	2.18375	2.42115	2.43794	2.40428	2.52007	2.67979	2.54676	2.83784	2.896	3.11289	2.37203
AC006329.1	4.97227	4.64114	4.9026	5.13133	4.71011	4.82995	3.54847	3.77388	4.01823	3.68046	4.08391	3.68836
AC006333.2	4.86356	4.31243	4.47327	4.24113	4.4473	4.0029	5.32134	5.39709	5.39525	5.21487	5.3529	5.37445
LINC01355	1.90948	1.6803	1.69838	1.56007	2.03257	2.03116	2.11683	2.36856	1.88222	1.82176	2.31613	2.45564
AC006435.2	0.611469	0.790927	1.09511	0.809688	1.20237	1.29725	0.832832	0.648999	0.999107	1.60488	0.835691	1.13604
AC006449.2	3.84087	3.24628	3.35879	3.52622	3.33825	3.47877	4.41068	3.98224	4.67729	4.52259	4.71822	4.45418
AC006449.6	3.0726	3.34474	3.01022	4.16361	3.79723	3.57907	4.7045	5.06355	4.36074	4.08903	4.33755	4.59842
AC006453.2	8.49857	8.45702	8.47625	8.42019	8.34314	8.31702	8.38045	8.33074	8.31825	8.49459	8.46582	8.4507
AC006486.1	3.72745	3.69093	4.01987	3.9557	4.15161	4.16807	3.88103	4.16199	4.1234	4.38324	3.77406	4.26803
AC006504.5	4.85307	5.11419	5.13883	5.31392	5.40006	5.15906	5.30357	4.99969	5.02911	5.15454	5.31489	5.03784
AC006538.2	4.07018	3.99459	3.81425	3.8363	4.30837	4.52684	4.80438	4.97771	5.00452	4.73466	4.69768	4.72484
AC006547.1	5.11777	5.04362	4.98534	4.81791	4.70697	5.05956	4.62846	4.32906	4.47428	4.51149	4.40237	4.4568
AC006581.2	1.03974	1.43174	1.20626	1.5741	1.04959	1.1006	1.51188	1.28093	1.24717	1.60537	1.25222	1.37835
AC006970.2	0.975114	1.26871	0.8103	0.814735	0.985513	0.836499	1.47138	1.74684	1.02524	1.6933	1.47703	1.77255
AC006978.2	5.99261	5.82631	5.95546	5.69052	5.59815	5.77813	5.69369	6.0984	5.70915	5.99439	5.90956	5.96352
AC007000.3	3.03314	2.81902	3.21403	3.23622	2.83038	3.81538	3.17064	2.88872	3.16838	3.14511	3.31622	2.99874
AC007009.1	3.0165	2.3006	2.05588	2.55682	2.42106	2.53137	2.96147	3.02933	3.38695	3.01962	2.89196	3.0166
AC007040.1	2.36844	2.87486	2.29313	2.3074	2.66737	2.24166	3.0674	2.91539	2.67541	2.80014	3.25712	3.04981
AC007040.2	2.47171	2.36985	2.39495	2.27868	2.49451	2.00368	3.43765	3.40087	3.91219	3.48362	3.27075	3.47059
AC007041.1	0.454164	0.456601	0.643718	0.465388	0.636899	0.855818	0.985203	1.02352	0.98393	1.06477	0.67519	1.21575
AC007106.1	1.14649	1.15108	1.35004	1.35942	1.15495	1.40522	2.56331	2.32678	1.56105	2.3001	2.4314	2.24564
AC007114.1	1.16036	0.990768	1.3359	1.72026	0.993823	1.02829	1.77168	1.41676	1.96911	2.18541	1.77802	1.51688
IL22RA1	0.274251	0.593057	0.456468	0.462658	0.598498	0.805047	0.482685	0.674483	0.482007	0.706207	0.485164	0.637902
AC007128.1	5.00053	5.02101	4.96278	5.0942	4.988	5.30361	5.34748	5.58493	5.64675	5.56103	5.03071	5.62601
AL138902.1	0.352724	0.687933	0.36032	0.363565	0.357066	0.58481	0.743089	0.774106	1.23874	0.807491	0.746852	1.00916
AC007182.1	4.61323	4.51194	4.58771	4.3253	4.52855	4.20877	5.21082	5.07786	5.07815	4.61778	4.32718	4.64734
AC007216.4	1.48392	1.62218	1.50964	1.52062	1.34901	1.71968	1.39352	2.28169	2.13093	1.92304	2.22677	1.54715
AC007220.1	0.907283	0.914415	0.590202	0.780491	0.766167	0.612487	0.971739	1.29194	0.802779	1.57844	1.25239	0.963837
AC007240.1	4.21123	5.33531	4.91309	5.25723	5.22377	5.5375	3.23276	3.58444	2.69945	3.35831	2.86371	3.57757
AC007255.1	1.84812	2.05541	1.9876	2.10053	1.75295	2.27869	1.33941	2.21222	1.33879	1.90956	1.82621	2.14214
AC007285.1	0.912391	1.23756	1.10107	1.26456	1.376	1.14697	1.29784	1.6135	1.78166	1.89728	1.30194	1.55597
AC007318.1	3.58533	3.38789	3.53855	3.66623	3.56773	3.78359	3.23247	3.29606	3.74092	3.448	3.70062	3.43567
AC007319.1	4.77881	5.10372	4.77226	5.20096	5.32005	4.92062	6.01638	5.93615	5.86399	5.78425	5.94968	6.02885
AC007326.4	3.66198	4.18401	3.71793	3.35089	3.79666	4.1103	3.41569	4.05512	3.4135	4.89238	4.16416	4.00203
AC007382.1	3.95282	3.92842	4.13304	3.94815	3.69819	3.85529	4.11837	4.24402	4.27852	3.97084	4.12831	3.85486
AC007383.2	3.1563	3.02533	3.27367	3.42009	3.03745	3.84935	3.5526	4.0614	3.13814	2.96888	3.44043	3.47542
AC007384.1	1.3935	1.68603	1.41484	1.23977	1.40571	1.46838	2.11375	2.36129	1.76341	2.23345	2.21678	2.57392
AC007388.1	6.97274	6.94905	6.87626	7.01638	6.92647	6.91139	7.26011	7.30319	7.34006	7.2292	7.2662	7.22279
AC007389.1	3.41589	3.91273	3.59577	3.07488	3.30068	3.52028	3.69212	4.53028	4.37111	4.23426	4.31475	4.64699
AC007402.1	3.02467	2.91972	2.8128	2.82822	2.79726	2.73976	5.42167	5.97616	5.69505	5.60319	5.67216	5.56364
AC007405.1	1.82427	1.24029	1.0763	1.417	1.24532	1.30204	1.83365	1.88544	1.93448	2.05187	1.45578	1.70876
AC007406.5	2.58455	2.42377	2.62885	2.46768	2.22381	2.54972	2.93934	2.46546	2.61701	3.00545	2.94769	2.50819
AC007493.2	4.19425	4.05831	4.25644	4.03592	3.54323	4.15569	4.32903	4.24183	4.24554	4.27953	4.64388	4.38303
AC007566.1	6.33081	6.46942	6.12142	6.12311	6.24105	6.04448	6.71268	7.03182	7.08899	6.88124	6.81042	6.73997
AC007611.1	1.41365	1.14476	1.15743	1.16528	1.14956	1.2038	1.92905	1.66759	1.83429	1.7174	1.50036	1.48539
AC007637.1	1.96623	1.57766	1.59324	1.60287	1.86823	1.45471	1.94084	2.61638	2.62219	2.50909	2.47605	2.74326
AC007681.1	0.918692	0.457938	0.463616	0.467131	0.46009	0.484391	1.12689	1.03553	0.847703	1.34502	1.13231	0.840961
AC007686.3	2.16382	2.53445	2.39867	1.96862	1.94456	2.40237	2.47394	2.71363	2.472	3.08369	2.27108	2.13242
AC007750.1	1.46336	1.15224	1.4889	1.86395	2.24371	1.19233	1.67672	1.57058	1.67532	1.90131	2.11852	2.00394
AC007773.1	1.43807	1.44449	1.7429	1.9843	1.4499	1.82075	2.31813	1.84178	1.92233	2.53365	1.80385	2.12468
TRIM63	1.18431	1.19164	1.20794	1.06391	1.04883	1.1009	1.63025	1.28375	1.82378	1.31944	1.25461	1.6179
AC007785.1	3.67681	3.75092	3.38238	3.69201	3.647	3.65983	4.74148	4.96436	4.42838	4.71918	4.77965	4.57474
AL391650.1	1.76932	2.03844	1.90102	1.71541	1.13189	1.51708	1.49945	1.80746	1.4983	1.57091	1.50362	1.74966
AC007785.3	-0.599652	-0.77906	-0.776639	-0.775138	-0.778143	-0.556087	-0.770287	-0.547601	-0.770451	-0.169667	-0.56289	-0.569261
AC007878.1	0.637428	0.458351	0.464373	0.468097	0.806527	0.486327	1.1415	0.492248	1.00749	1.48024	1.26614	0.999088
AC007881.2	4.34564	4.23426	4.37855	4.40575	4.28519	4.18741	4.05142	4.07787	4.09712	3.77372	4.01021	4.12623
AC007906.2	4.73517	4.7807	4.66949	4.69727	4.64149	4.53116	4.27895	4.53234	4.52273	4.62094	4.19191	4.46748
AC007923.4	1.89339	2.11914	2.32881	2.25869	1.78349	1.51486	2.57054	2.55523	1.84256	2.4339	2.22133	2.09233
AC007969.1	2.37535	2.58471	2.42262	1.42075	2.16089	1.79829	2.04064	1.8164	1.77801	2.26151	2.04656	1.77012
AC008014.1	4.54345	4.75392	4.5325	4.51961	4.46844	3.92065	5.35658	5.41053	5.33294	5.59533	5.7583	5.90474
AC008050.1	0.933274	0.597845	0.794696	0.608713	0.787123	1.17192	0.622072	0.635603	0.999259	1.50884	1.70486	1.49646
ZNF683	-0.00916559	-0.0071681	-0.00272593	2.23395e-05	-0.00548388	0.0134895	0.546982	0.849623	0.679728	0.457026	0.220199	0.212531
AC008105.3	2.38024	2.57213	2.31628	2.43777	2.05953	1.80403	2.84759	2.91535	2.59086	3.3894	2.77698	2.75295
AC008109.1	4.72315	4.60357	4.45122	4.20075	4.46063	4.52156	4.82126	4.67697	4.75788	5.0022	4.99452	5.30603
AC008124.1	5.58812	5.38254	5.29188	5.13375	5.44117	5.73465	6.46317	6.27206	6.30798	6.48537	6.27935	6.25353
AL512408.1	0.467523	0.781934	0.796594	0.80568	0.787489	0.685812	0.83506	0.865066	0.834065	0.897461	0.838696	0.827716
AC008132.1	2.93549	2.61056	2.46336	3.01035	2.70026	2.56229	2.8032	2.68977	2.308	2.40447	2.18249	2.93464
AC008267.3	1.94977	1.39996	2.27803	1.59342	1.72305	1.80325	2.44288	2.2155	2.35485	2.575	1.78839	2.50631
AC008392.1	3.17656	3.11704	3.86837	3.24525	3.3402	3.61885	3.38495	3.71473	3.93211	3.66977	3.98741	3.36799
AC008393.1	0.953893	0.959471	0.788827	0.793205	1.11863	1.18959	1.31854	1.35909	1.31719	1.88436	1.67461	1.16407
AC008429.1	3.43542	3.56547	3.54765	2.85932	3.46584	3.244	4.08148	3.98951	3.95151	3.86057	4.05092	3.88833
AC008438.1	2.06299	2.18429	1.9682	2.51137	2.29539	2.03818	2.5716	2.53883	2.73073	2.49458	2.38873	2.91904
AC008443.1	5.53697	5.76779	5.69589	5.742	5.68516	5.74393	6.65599	6.55022	6.74275	6.63532	6.65989	6.62211
TRNP1	4.75306	4.68209	4.36042	3.95441	4.08546	4.04395	3.02722	2.38588	2.79925	2.77081	2.92681	2.65681
AC008443.3	3.25396	3.21766	2.68009	3.22056	3.2319	2.96818	2.53294	2.58038	3.09086	3.06582	3.302	2.83352
AC008467.1	1.65726	1.88362	1.5565	1.41631	1.54563	1.62055	1.97634	2.13285	1.44245	1.96361	2.17642	2.06344
AC008537.1	4.59745	4.41269	4.62963	4.22271	4.12685	4.47995	4.92612	5.71345	5.41396	5.02176	5.35452	4.95844
AC008537.4	2.07785	1.41669	1.42737	1.90384	1.99403	1.82602	2.29081	1.99327	2.93831	2.41174	2.19452	2.61022
AC008543.1	5.51198	5.37261	5.73962	5.48596	5.4753	5.18523	4.8078	4.65072	4.83964	5.08504	5.36246	5.09086
AC008560.1	5.45696	5.29799	5.34346	4.80022	5.35817	5.09795	6.2801	6.18033	6.21045	6.36213	6.1796	6.18887
AC008575.2	4.89272	4.96695	4.92705	5.3833	5.26472	5.37309	5.77306	5.60983	5.73877	5.53811	5.54635	5.56686
AC008592.1	0.667414	0.670559	0.677552	0.874484	0.673211	0.703067	1.47616	1.52752	0.898546	1.58254	1.48241	1.75228
AC008592.3	1.56541	1.57367	1.2611	1.60339	1.58064	1.93472	1.78288	1.67704	2.38611	2.4392	1.9156	2.44643
AC008592.4	0.664059	0.484561	0.490738	0.494557	0.486903	0.51325	1.16963	0.735496	1.39347	1.26428	1.04154	1.38186
AL445490.1	1.72921	1.64841	1.17597	1.68835	1.65777	1.38328	1.5046	1.39948	1.2072	1.43528	1.21105	1.49482
AC008608.2	0.168901	0.357073	0.176099	0.374425	0.173017	0.19422	0.855939	0.417549	1.17776	0.801973	0.398451	0.390474
AC008610.1	2.56714	2.48819	2.17235	1.87269	2.757	2.61802	2.86234	3.15321	3.0106	3.36203	2.94848	2.92347
AC008663.2	0.743993	0.894569	0.759683	0.766395	0.752957	1.109	1.08963	0.980064	0.948208	1.16821	0.952969	0.94168
AC008667.1	-0.0120883	0.166907	-0.00642414	0.48046	0.170576	0.385145	0.0038363	0.221774	0.00357093	0.591425	0.204384	0.507171
AC008687.1	6.89448	6.99368	7.08358	6.97114	6.95774	6.86852	11.1327	11.094	11.0939	11.0152	11.0417	11.0854
AC008687.4	5.26916	5.15132	5.35357	5.13044	5.19989	4.99756	8.54606	8.60404	8.64094	8.51985	8.51237	8.56717
AC008687.6	2.37486	2.52951	2.24024	2.57144	2.39395	2.49092	4.46354	4.43369	4.79092	4.75047	4.38303	4.62884
AC008687.8	4.48248	4.72977	3.98896	4.14555	4.27714	4.17925	6.74852	6.43249	6.7174	6.50374	6.41581	6.56967
AC008738.2	1.61126	1.03193	1.0407	1.04612	1.37279	1.0726	1.57829	2.08809	2.11429	2.15277	1.5835	2.01288
AC008741.2	2.03113	2.04368	1.62343	1.7671	1.74105	1.6886	1.93243	1.70623	1.51042	2.26066	2.48175	1.79855
AC008753.1	1.7028	1.94987	2.07807	2.19042	1.71784	1.63497	2.03618	1.81335	2.14444	2.46144	2.34491	2.32296
AC008758.1	2.20737	3.68218	3.60268	3.62864	2.69799	3.50254	3.28052	2.3212	2.43173	2.91228	3.35369	3.32602
AC008758.5	3.81248	3.4752	3.51269	3.99836	3.63937	3.85032	3.28719	3.42659	3.12875	3.25022	3.05188	3.34263
AC008758.6	1.4856	0.834445	1.1662	1.17611	0.836949	1.22483	1.34885	1.38828	1.34754	1.43075	1.35363	1.46246
AC008760.1	1.01147	1.37178	1.16922	0.887823	0.873346	1.6867	0.717841	1.10852	0.910363	1.30139	1.08009	0.905327
AC008764.1	5.72206	5.84755	6.01738	5.51117	5.69705	5.60045	6.53485	6.25477	6.26411	6.49491	6.16924	6.14602
AC008764.2	2.12631	2.49352	2.44513	2.17694	1.90927	2.36176	2.43295	2.38794	2.75469	2.64911	2.11064	1.96088
AC008770.1	4.13959	4.12314	4.08937	4.26522	4.7021	4.49946	3.97197	3.53488	3.61598	4.02447	3.39524	3.60116
AC008771.1	4.74148	4.89648	4.6493	5.02027	5.24135	5.15736	5.03276	5.00704	4.97463	4.81984	5.42669	5.25022
LINC01715	0.46796	0.30977	0.482056	0.488102	0.62114	0.822691	0.507716	0.332841	0.50705	0.727257	0.927078	0.795965
AC008840.1	2.42771	2.29892	2.80515	2.71927	3.046	2.54603	3.85621	4.14382	3.85334	3.45949	3.9899	3.91802
AC008894.2	7.28062	6.57267	7.0689	6.99522	6.98194	7.10192	6.89438	6.4153	6.64268	6.77145	6.54198	5.89988
AC008915.2	4.4419	4.03718	4.69724	4.26684	4.61752	3.63146	4.42576	4.39463	4.34779	3.88606	4.28001	3.91053
AC008946.1	1.0101	1.16458	0.849696	1.19109	1.02022	1.63247	1.80303	1.25705	1.49171	1.44996	1.22782	1.21562
AC008969.1	3.32552	3.34106	3.23046	3.84105	4.06673	3.42628	4.05291	4.00213	3.82112	3.93161	3.54224	3.69799
AC008972.2	1.91757	2.23148	2.5694	2.18179	2.24214	2.15013	1.71527	2.28683	2.00314	2.4502	2.00985	2.22091
AL357500.1	-1.10984	-1.10905	-1.10728	-1.10618	-1.10838	-1.091	-0.903904	-0.891391	-0.904439	-0.880783	-0.901951	-0.907847
AC008982.1	5.89438	5.56878	5.5168	5.6802	5.92762	5.57365	9.02681	8.8974	9.13018	8.74405	8.72412	8.9182
AC009053.1	3.28123	2.60293	3.26578	3.41836	3.24438	3.52789	3.49048	3.79795	3.81522	3.93495	3.67579	3.69983
AC009053.3	0.0892392	0.0913184	0.0959434	0.0988057	0.0930717	0.112842	0.639205	0.335034	0.77049	0.8628	0.49199	0.629942
AC009065.4	2.95598	2.76716	2.20186	2.65276	3.15879	3.06913	2.5066	2.66973	2.95903	2.93073	3.23396	2.09651
AC009065.8	2.20487	1.78036	1.40513	1.23717	1.54396	1.61941	1.86536	1.63686	2.16907	1.8288	1.98336	2.15646
AC009093.10	2.45716	2.3589	2.25782	2.39735	2.83683	2.70036	3.02059	3.23346	3.0183	3.31086	3.59957	3.20677
AC009093.8	2.17436	1.74286	1.44015	2.13561	1.75003	1.66683	2.18904	1.84941	2.81538	2.60252	2.47816	2.27684
AC009107.1	4.13038	4.50013	4.19013	3.67936	3.98348	4.19898	4.66144	4.54271	4.80362	4.99616	4.34923	4.75659
AC009120.2	3.54451	3.35355	3.21962	3.23824	4.03278	4.07304	3.87457	4.37733	4.49776	4.46967	4.66115	4.87487
AC009126.1	2.99687	3.01207	2.88125	2.59181	2.94651	2.53382	3.82139	4.06776	3.58155	2.986	3.74261	3.33115
AC009133.1	5.22299	4.99293	4.70729	5.04297	5.20519	5.01723	5.20548	5.11732	5.22551	4.88314	5.23985	5.03349
AC114488.1	1.71507	2.47907	1.56582	2.53131	2.93454	2.44654	2.41638	2.89018	2.41442	1.84636	2.42353	1.77185
AC009133.3	0.327626	0.147907	0.152702	0.15567	0.149725	0.17022	0.544551	0.733183	1.05141	0.774031	0.373119	0.537042
HCRTR1	1.69166	1.34072	0.961388	1.1224	1.3491	1.31558	0.802499	0.815594	1.15309	1.2214	1.30024	1.14623
AC009226.1	3.12241	2.96957	3.38334	3.26603	3.06816	3.75658	3.91407	3.84841	3.95557	3.98556	3.77906	3.89378
AC009264.1	1.89393	1.90405	1.64127	1.65091	2.13611	1.50556	2.6621	2.16124	2.41842	2.64077	2.23055	2.89979
AC009271.1	2.23264	2.35453	2.48362	2.50085	2.25197	2.21391	3.1136	3.24902	2.97879	2.42487	3.12255	3.15569
AC009275.1	3.42281	3.4398	3.67652	3.1068	3.21244	3.49262	3.32165	3.46085	3.38837	3.30002	3.58423	3.55654
AL136115.2	1.21938	0.942082	0.771605	1.1214	0.767282	0.999278	1.74487	1.34073	0.985671	1.22379	1.30525	1.81754
AC009283.1	1.91257	1.70899	1.60015	1.46152	1.58926	2.04325	2.2082	2.17234	1.78249	1.87116	2.02296	1.77357
AC009299.3	3.39059	3.92141	3.83093	3.90175	3.54456	3.69889	3.38041	3.91059	3.97911	3.93606	4.1631	4.13199
AC009318.1	0.976667	1.31192	0.98868	1.34032	1.45434	1.22099	1.87251	1.23422	2.05461	2.18685	1.37956	1.75457
AC009403.1	3.96107	3.63454	3.72841	4.00221	3.95203	3.92068	4.46521	4.5203	3.9328	3.85002	4.09218	4.2694
AC009403.2	0.912259	0.599088	0.934621	1.308	0.92504	0.625764	1.11753	0.834084	0.810576	1.33504	0.97884	1.10811
AC009404.1	3.10597	2.92176	3.05384	3.49026	3.57497	3.73416	4.31271	4.50733	4.27274	4.53274	4.71904	4.51946
AC009407.1	2.29327	1.84712	2.19486	1.87264	2.02805	2.11255	3.82756	3.60261	3.65844	3.45801	3.94908	3.21121
DCDC2B	0.298972	-0.0183162	0.319215	-0.0122502	0.159396	-0.00080765	0.190157	0.209567	0.189513	0.230513	0.631957	0.34887
AC009414.2	3.9212	3.63371	3.9027	3.52822	3.54128	3.63697	3.82402	3.38132	3.82141	3.53268	3.88321	3.69905
AC009495.3	1.75174	1.97795	1.89887	1.91358	2.08235	1.36704	1.96093	1.73525	2.49812	2.28924	1.5441	2.05892
AC009502.1	3.32989	3.22619	3.12338	3.34614	3.41622	3.78428	3.41727	3.27429	3.28037	3.42355	3.13673	3.33478
AC009502.2	3.12934	3.29371	3.01107	2.89813	2.78373	3.14021	2.26343	2.44151	2.61712	2.49174	2.51875	2.70156
AC009506.1	2.42455	2.62797	2.5644	2.5817	2.07155	3.09388	3.12569	2.79512	3.18707	3.12639	3.37088	2.72053
AC009509.1	4.39416	4.50938	4.49027	4.33887	4.99225	4.4639	4.33897	4.54405	4.66546	4.46151	4.30517	4.40075
AC009533.1	5.42794	5.82328	5.10013	5.5637	5.72834	5.88563	4.52732	4.25596	4.1201	4.13436	4.69501	3.97569
AC009542.2	5.0186	5.12339	4.75574	5.11522	5.14133	4.78146	4.86778	4.89016	5.06068	5.01488	4.9086	4.90569
AC009563.1	3.10977	3.0669	2.89841	2.91831	3.19654	2.64042	3.12836	2.66556	2.81152	3.11643	2.99012	2.70456
AC009630.3	3.49516	2.02205	3.85743	2.04921	3.37388	4.38335	2.99939	2.11598	2.08133	3.54472	4.61489	2.98254
AC009690.2	2.97389	3.54275	3.40206	3.35662	3.31352	3.21792	4.49052	3.75731	3.73362	4.10451	3.69004	3.81967
AC009779.2	5.11192	5.13327	4.9721	4.83387	4.74998	4.86787	5.405	5.3957	5.38206	4.96456	5.12607	5.16647
AC009779.3	2.20602	2.42579	2.71093	2.126	2.76411	2.74302	2.7114	2.85863	2.79212	2.83914	2.95164	2.28699
AC009804.1	0.723283	0.726797	0.734598	0.937039	0.920697	0.762899	1.42956	0.770496	1.65774	1.52876	1.85803	1.99621
AC009812.1	3.05032	2.91586	2.8629	2.78847	2.92807	2.36508	3.8007	3.69593	3.79788	2.96652	3.19903	3.69167
AC009812.3	2.24562	2.67994	2.71005	2.8156	2.12386	2.71967	3.36051	3.10731	3.51357	3.09839	3.2519	3.16112
HPCA	0.463793	0.470282	0.147919	0.150584	0.323201	0.163702	0.355581	0.838448	0.666363	0.583883	0.358054	0.350584
AC009812.4	3.31499	2.71892	3.4277	2.3879	3.15368	2.44648	3.9166	3.71802	3.68724	3.32966	3.84163	3.81072
AC009948.1	5.17668	4.95476	4.83509	5.13134	5.06819	5.35533	3.5732	3.24614	3.57092	3.52805	3.49702	3.0581
AL031602.1	-0.198929	-0.197343	-0.19381	0.159118	-0.196004	-0.18085	0.464577	0.0358113	0.0159803	0.24642	0.0189447	0.180111
AL355864.1	-0.307062	-0.632894	-0.630344	-0.628762	-0.631928	-0.414069	-0.623644	-0.226236	-0.623817	-0.197066	-0.420915	-0.427323
AC009961.1	2.1983	2.3177	2.53667	2.92981	2.94661	2.5427	2.28972	2.67022	2.69929	2.62804	2.86877	2.59766
AC010127.1	1.54349	1.37649	1.38719	1.87016	1.55636	2.29135	2.15724	2.81107	2.35432	2.48459	2.53334	2.14374
AC010132.3	7.39821	7.10078	7.20542	7.11208	7.14427	6.78842	7.42258	7.58883	7.47819	7.41455	7.13178	7.15902
AC010148.1	3.61448	3.63148	4.02849	3.33313	3.01026	3.12434	4.79764	5.01302	4.66241	4.31079	4.61928	4.39312
AC010149.1	3.42161	3.03182	3.12909	2.71367	2.67676	2.70445	2.77281	2.83272	3.5412	2.79248	2.17377	2.66161
AC010168.1	2.54388	2.66627	2.45534	2.71137	2.56518	2.90487	3.70504	3.78771	3.83976	3.87591	3.89548	3.86361
AC010168.2	3.98522	3.75647	3.21236	3.75948	3.58877	3.73853	4.74429	4.691	4.68584	4.57839	4.64177	4.74787
AC010186.2	5.53488	5.69953	5.20487	5.65261	5.44702	5.52065	5.01286	4.78112	5.20229	5.51412	4.75093	5.50655
AC010186.3	4.22437	4.27688	4.44383	4.24589	3.95588	4.37534	3.64013	3.84263	3.82675	3.78341	4.00002	3.81089
AC010203.1	2.15036	1.72969	1.43298	2.20841	2.25977	2.07945	1.93263	1.97585	2.05301	2.47979	2.17083	2.25029
AC010210.1	4.46338	4.13419	4.13794	4.08147	4.25795	4.32971	4.32478	4.19848	3.60161	3.88776	3.98115	3.84395
AL122010.1	1.77204	1.56789	1.70402	1.46852	1.30225	1.51997	1.34407	1.68183	1.87259	1.57381	1.9811	1.96099
AC010226.1	1.01681	0.632726	0.795948	0.650018	0.462636	0.850964	0.835275	0.693217	0.47906	1.05613	1.10896	0.827772
AC010273.1	2.24883	2.45162	2.04653	2.81028	2.46258	2.48556	3.00896	2.79277	2.45578	2.67616	2.35605	2.33757
AC010280.2	1.26922	0.825785	0.832599	1.01783	1.1534	1.05473	1.34934	1.38936	1.34801	1.4324	1.59539	1.77054
AC010307.2	0.220771	0.0757368	0.0851621	-0.0948814	-0.0993867	-0.0837954	0.109899	-0.0801726	0.109259	0.497218	0.427112	0.270607
AC010325.1	5.7465	5.67466	5.66439	5.63611	5.42055	5.6619	8.79001	8.68298	8.61172	8.56025	8.63121	8.81346
AL590434.1	0.698952	0.705718	0.384378	0.387528	0.38122	0.403025	1.14648	0.942846	0.759173	0.823906	0.763912	0.895783
AC010326.2	1.90641	1.9169	1.80297	1.65695	1.63663	1.50863	2.53467	2.18136	2.82893	2.09733	3.2237	2.81307
AC010326.3	4.46189	4.10968	4.52604	3.91978	4.5601	4.29361	5.1106	4.54775	4.73105	4.78698	4.47383	4.48031
AC010326.4	4.08381	4.10214	4.05168	4.02702	3.92869	4.14349	4.93022	4.7772	4.74327	4.80842	4.60373	4.46837
AC010328.1	8.80688	9.35899	9.37008	8.91927	8.86571	8.76592	10.7966	11.0068	10.9007	10.5649	10.662	10.6748
AC010328.3	6.00698	5.87671	6.02374	6.08027	5.86433	5.72986	6.68681	6.77964	6.62202	6.69614	6.39634	6.72777
AC010329.1	0.458803	0.314046	0.141991	0.488724	0.317834	0.157819	0.350266	0.162112	0.349588	0.879867	0.66738	0.510436
AC010333.2	0.57773	0.914695	0.586782	0.590645	0.764791	0.609581	1.36693	0.826461	1.36526	1.34463	1.25599	1.23935
AC010457.1	0.820546	0.6399	0.646973	0.651343	0.642583	0.672694	1.55981	0.896667	1.65615	1.28353	1.45816	1.64355
AC010487.1	4.44858	4.39508	4.64426	4.38312	4.29111	4.1564	5.41856	5.15882	5.26316	4.9052	5.02725	5.26278
AC010487.2	0.654484	1.35459	0.664071	0.668162	0.659966	1.21873	1.445	1.23825	1.54846	1.42353	0.883685	0.874735
AC010487.3	6.28212	6.62886	6.35275	6.03732	6.06677	6.40972	6.86715	6.77951	6.63018	7.17465	7.16679	6.66538
AC010507.1	0.764711	0.767734	1.10886	1.11892	1.09877	0.998392	1.29544	1.79228	1.42135	1.37824	1.15535	1.28565
COL8A2	0.904635	1.29916	1.42662	1.33463	1.19187	1.12921	0.762747	0.775289	0.950554	1.17926	1.38374	1.24415
AC010522.1	4.69871	5.09905	4.66546	4.87782	4.37543	5.03969	5.3732	5.16607	5.30821	5.05347	5.53486	5.51633
AC010531.1	3.61579	3.40781	4.02114	4.08443	3.42123	3.9146	3.82409	3.46052	3.46442	3.60926	3.83363	3.64165
AC010595.1	1.33891	1.34655	1.4968	1.04119	1.353	1.25906	1.78834	1.83958	1.78663	1.77242	1.99049	1.23917
AC010601.1	3.16765	3.44188	2.96697	3.44226	3.19568	3.41488	4.23927	2.99618	3.37675	3.90932	4.03004	4.14902
AC010615.2	7.3631	7.56365	7.49502	7.39523	7.49418	7.42567	7.4258	7.26585	7.25993	7.05161	6.99537	7.13721
AC010615.4	6.14874	5.59658	5.70622	5.59455	5.66078	5.83766	5.65493	5.23417	5.17239	5.29709	4.94077	5.23262
AC010618.3	3.19168	3.13191	2.89739	3.5804	3.6853	3.57346	3.40126	3.54194	3.8117	3.87188	4.19744	3.93236
AC010619.1	-0.000434543	0.475404	0.193684	0.00824406	0.187474	0.407319	0.0166298	0.0251596	0.0163462	0.761835	0.222345	0.661881
AC010636.2	2.16423	2.86192	2.19454	3.40926	2.46195	3.64373	2.06576	2.0993	4.44711	3.97514	4.08074	3.7728
AC010642.2	4.78308	4.85487	4.67702	4.6058	4.73877	4.69748	4.78997	4.80971	5.04177	5.25919	5.08098	4.9167
AC010646.1	1.04045	1.30754	0.903327	0.719024	0.710129	0.740724	0.936138	1.5609	1.1077	2.02051	1.11296	1.3796
AC010655.4	6.07619	6.12123	6.14878	5.92243	5.89142	6.13754	6.35603	6.00223	6.3198	6.25784	5.48562	5.90175
AC010733.1	0.132311	0.134346	0.325184	0.141684	0.318812	0.155466	0.352052	0.844712	0.669707	0.74855	0.354587	0.661786
AC010735.2	6.42789	6.46741	6.25136	6.51129	6.69436	6.56849	4.38787	4.72162	4.5946	5.02141	4.27393	4.31146
AC010761.1	4.19292	3.86333	4.07476	4.24964	4.29419	4.26695	3.79607	4.03637	3.60385	3.88713	3.68182	3.65569
AC010761.3	0.715973	0.721354	0.542908	0.546883	0.725889	0.566331	1.22256	0.971607	0.559247	1.56253	1.34752	1.43507
RSPO1	0.458469	0.638934	0.466539	0.656972	0.463081	0.486933	1.23921	1.03343	0.993509	0.913603	0.999482	1.22717
AC010789.1	1.5907	1.60094	1.72893	1.05845	1.60957	1.58011	1.25984	1.72929	1.25898	1.89977	1.42375	1.67182
AC010883.1	0.442425	0.846329	0.276563	0.279464	0.450963	0.814599	0.288842	0.680995	0.483704	0.872844	0.486957	0.786404
AC010894.3	7.1552	7.03338	7.26871	6.95282	7.1154	6.93222	7.38446	7.18466	7.46296	7.36235	7.28339	7.43584
AC010931.3	1.15416	1.49984	1.16893	1.17522	1.34777	1.20584	2.56777	2.33122	2.49731	1.81203	2.27408	2.06341
AC010969.2	5.86761	5.68151	5.92951	5.53565	5.61003	5.78281	5.45223	5.49949	5.1284	5.24725	5.25117	5.42961
AC010973.2	3.18494	3.14219	2.89654	3.13575	2.60765	2.92102	2.89034	3.40687	3.54987	3.01431	3.14246	2.96236
AC010983.1	0.65268	0.655943	0.855899	0.863743	0.658692	0.689516	0.888982	1.63625	1.47018	1.57952	1.06907	1.837
AC011247.1	3.7544	3.35479	3.3323	3.15191	3.24775	3.32601	3.21695	3.56095	3.04975	3.57478	3.36899	3.34318
AC011287.1	4.66763	4.55304	4.43972	4.84992	4.60434	4.78394	5.33639	4.86115	5.20006	5.74733	5.65703	6.08048
AC011330.1	1.56186	1.56961	1.58672	1.80022	1.57612	1.86384	4.15691	2.84014	3.21807	4.52265	1.84735	3.65745
AL354702.1	-1.19067	-1.18988	-1.18659	-1.18342	-1.1892	-1.16824	-0.658536	-1.1634	-1.17371	-0.96011	-0.979366	-0.983524
AC011379.2	2.39429	2.13284	1.91875	2.36939	2.14201	2.24517	2.59808	2.3808	2.32582	2.43797	2.33405	2.41147
AC011446.2	1.04694	0.723202	0.913436	0.734212	1.31605	1.28061	1.11359	0.761538	1.11249	1.34342	1.88203	1.37808
AC011447.3	7.458	7.59362	7.51273	7.64895	7.73553	7.79242	5.91486	6.2735	6.06473	6.26392	6.31655	6.26902
AC011448.1	4.78291	5.17756	4.76622	4.67193	5.07778	5.27887	4.53987	4.90865	4.8786	4.57509	4.73446	4.85971
AC011451.1	2.4674	1.97856	2.00268	2.39029	1.98771	2.09058	1.64815	1.67776	1.80402	2.03337	2.18231	2.65565
AC011453.1	7.52241	7.42632	7.04962	6.90449	7.12108	7.17237	7.21214	7.29761	7.24158	7.30927	7.21082	7.30096
AC011462.1	4.70208	5.42406	3.54972	5.69734	5.0266	3.52716	3.3761	6.35343	6.31228	6.21518	6.63461	6.19101
AC011472.2	1.9541	1.96249	1.98101	1.9924	1.96953	2.04751	4.51539	3.95392	4.13256	4.29527	4.21467	4.24249
AC011476.3	5.05073	4.91795	5.04207	4.96059	4.9067	5.35282	5.64126	5.64799	5.45339	5.39496	5.68658	5.89989
AC011477.1	1.89846	2.49194	2.61078	2.08448	1.74533	2.63119	3.18751	2.92674	2.38599	2.49676	3.35611	3.16842
AC011477.2	2.06977	1.84061	2.30591	2.22696	1.97581	1.92921	2.38069	2.09193	2.04576	2.50055	2.38772	3.05068
AC011477.3	2.10656	2.11836	2.14456	2.056	2.30704	1.70686	2.40295	1.53232	2.31016	2.20453	2.31892	2.38822
AC011477.7	0.613396	0.76717	0.628898	0.453555	0.622254	0.984121	0.821611	1.00253	0.656222	1.18141	0.659596	0.814095
AC011487.1	1.42734	1.43397	1.60341	1.75269	1.26329	1.81868	2.55179	2.09238	1.65074	2.54337	2.04509	2.22248
AC011487.2	1.04993	1.49877	1.38651	1.39702	1.37595	1.44864	1.91112	1.46547	2.00185	1.65754	1.43514	1.98948
AC011491.3	2.32433	1.81607	1.83494	1.6973	2.06524	1.90376	2.61029	2.50761	2.35302	2.47427	2.61834	2.1322
AC011498.4	1.11507	1.59778	1.12932	1.13538	1.12323	1.54722	2.03573	1.56568	1.92666	2.26142	2.31495	2.62975
AC011503.1	4.42426	4.49711	3.86303	3.83928	3.78992	4.6056	3.86585	2.95133	3.62547	3.54401	4.19868	3.39195
AC011530.1	4.05001	4.17724	4.25503	3.312	4.22772	3.63898	4.00477	4.03428	3.84788	3.74681	4.01448	4.23939
AC011586.1	1.66056	1.39074	2.01596	1.4136	1.3961	1.2615	2.26985	1.64115	2.08745	1.97355	2.35798	2.07539
AC011603.2	3.62808	4.59625	4.47874	4.07023	4.08935	4.44848	2.66144	3.38668	3.23184	3.36553	3.24169	3.45796
AC011815.1	3.3898	3.58025	2.86221	3.69542	3.79148	3.42631	3.77217	3.9543	3.82184	4.08967	3.83405	4.07379
AC011921.1	2.53129	2.44502	2.74876	2.24893	2.80748	2.86142	2.91178	2.7997	3.18785	3.27475	2.91969	3.04282
AC011997.1	3.51932	3.48123	2.81451	3.59809	3.4368	3.76827	3.67338	3.33186	4.08874	3.70491	3.7906	4.03133
AC012146.1	4.59143	4.64068	4.53004	4.87548	4.76726	3.97977	4.64208	4.53736	5.03785	5.07439	4.42353	4.83726
AC012184.3	1.65879	1.66823	1.68922	1.82167	1.79235	1.45701	1.86876	1.9166	1.4417	1.968	1.60776	2.59329
AC012254.2	5.73407	5.67083	5.41196	5.27225	5.52949	5.71135	5.69868	5.7384	5.69553	5.63092	6.29085	5.11196
AC012306.2	2.46815	2.29142	2.50983	2.434	2.57613	2.40661	2.83291	2.43103	2.67182	2.35665	2.76405	2.95418
AC012313.1	4.88134	4.87155	4.46999	4.741	4.18941	4.9024	6.27324	6.24712	6.36697	6.24652	5.71602	6.43383
AC012313.2	1.66816	1.27625	1.10958	1.29864	1.56855	1.34051	1.87987	1.52814	2.16455	2.38376	1.49644	1.97005
AC012313.3	2.59686	2.3708	2.24944	2.53828	2.62024	2.8513	3.3195	3.74689	3.92343	4.06755	3.32865	4.11587
AC012313.5	1.18908	1.50433	1.65277	1.89082	1.75516	1.42184	1.8305	1.74848	2.29547	1.79346	1.83624	1.92905
AC012360.3	3.38971	2.79707	3.07361	3.3578	3.52078	3.33901	3.15866	2.95539	3.3663	3.51752	3.24152	3.28583
AC012363.1	1.26103	1.26837	1.53228	1.42783	1.71618	1.1804	1.16762	1.19256	1.46575	1.8058	1.33149	1.5797
AC012435.1	3.59795	3.76842	3.35379	3.74752	3.78164	3.45121	6.40916	6.22691	6.36347	6.2851	6.14355	6.30539
AC012435.2	3.81927	3.3616	4.17944	3.60493	3.76391	3.77501	3.9854	3.47945	3.15859	3.89311	3.90206	3.82334
AC012442.2	1.97232	1.71301	2.12001	2.24105	1.71883	2.32211	2.29437	2.7156	2.39251	2.70296	2.49355	2.38023
AC012442.3	0.746895	0.750533	0.758605	0.763586	0.753597	0.787862	1.8809	1.20305	1.57796	2.01264	1.79665	1.4463
GUCA2A	1.16552	0.72475	1.06012	1.43362	0.727122	0.753957	1.36957	1.28283	1.24242	1.16841	1.24846	1.23413
AC096540.1	0.606198	0.433187	0.438643	1.05232	0.615345	0.458627	1.09583	1.14005	0.452565	0.697747	0.971311	1.19888
RIMKLA	1.18541	1.04629	1.05834	1.4722	0.879354	1.53999	1.51676	1.56209	1.3907	1.31968	1.25524	1.50563
AC012464.1	2.31105	1.88919	2.25761	1.77218	2.02364	1.97848	2.88862	2.66854	2.68081	2.3218	2.6911	2.20552
AC012615.1	2.12255	1.82559	1.96305	1.72829	1.8337	1.43531	2.23661	1.80155	2.56203	2.24595	2.14263	2.31378
AC012615.5	2.60835	2.7864	1.90451	2.8398	2.87313	3.01842	3.24977	3.32564	1.93855	3.1251	3.31684	2.61736
AC012615.6	2.52916	2.36721	2.05352	2.41098	2.55446	2.49273	2.88512	2.62089	2.46294	2.46163	3.08585	2.3448
AC012617.1	1.76352	1.77229	1.46316	2.26921	1.9118	1.86259	2.42137	2.27913	1.98303	2.21558	2.74265	3.06123
AC012629.2	2.32054	2.87781	2.66891	2.24103	2.07249	2.3055	3.38204	2.90295	3.52942	3.14439	3.33653	3.18976
AC012640.2	2.17985	2.08925	1.86792	1.87975	2.09864	2.75387	2.91329	1.79196	2.47942	2.1487	2.29558	2.46642
AC012645.1	2.81452	3.14609	3.0658	2.71739	3.26511	2.89524	2.86346	2.62649	2.57339	2.79482	2.78266	2.92896
AC012651.1	1.77018	1.4102	1.54194	0.842497	1.29949	1.06523	0.856877	1.07757	1.05141	1.92781	1.05532	1.35437
AC012668.3	1.92524	2.20508	1.95053	2.11128	2.52932	2.31574	2.88421	3.34772	3.0254	2.94209	3.33143	2.94088
AL512353.1	2.41428	1.86062	2.14625	2.56125	2.43825	2.81692	2.78278	2.58951	2.85291	2.15206	2.62919	2.41947
AC013268.1	2.84099	3.18078	3.11318	2.60294	2.57663	2.97896	5.4306	4.95448	5.55954	5.92906	5.18159	5.04176
AC013268.3	0.513945	0.962695	0.981213	0.992679	0.839433	0.736917	1.0297	0.747627	0.535077	1.10811	0.72833	1.02045
AL512353.3	-0.199898	-0.198365	0.144651	-0.192832	-0.197071	-0.182399	0.32657	0.0314342	0.325389	0.0518654	0.0147848	0.173974
AC013271.1	1.87022	2.05965	2.08198	2.09571	2.36759	1.96261	4.77187	2.51416	3.3825	4.62042	3.98494	4.05969
AC013391.2	1.18659	1.19126	1.20163	1.39866	1.37969	1.4448	2.72212	2.44744	2.10648	1.98734	2.21395	2.36302
AC013394.1	1.24702	1.25347	1.803	1.58071	1.0761	1.78008	1.6237	1.51229	1.1052	2.61473	2.25576	1.61298
AC013470.2	2.44784	2.56748	3.15818	2.61031	2.85249	2.6902	3.31564	3.32477	3.1827	3.64872	3.12178	3.46702
AC013472.2	1.16742	0.700197	0.895305	0.90302	0.702882	0.940801	1.09997	1.93895	0.725259	1.33412	1.50543	1.48656
AC013489.1	0.103762	0.289728	0.300119	0.113315	0.293667	0.127336	0.122533	0.950396	0.499884	0.874298	0.329867	0.493454
AC013652.1	3.37144	3.32992	3.42482	3.50391	3.56041	3.61683	3.57825	3.31743	3.32302	3.30377	3.40274	3.30855
MPL	0.177622	0.329352	0.191234	0.197062	0.185397	0.225796	0.215924	0.235205	0.0233427	0.256027	0.652652	0.211207
AC015712.1	3.75811	3.58523	3.92386	3.56736	3.95122	4.2666	4.8913	4.4386	4.6362	4.72317	5.1293	5.20944
AC015712.2	4.7449	4.98698	4.7096	4.56066	4.50595	4.92982	3.9368	4.83139	4.73884	3.69184	4.11941	4.45009
AL139289.1	0.525767	0.852993	1.00359	0.537351	0.706929	0.754501	0.548563	0.940213	1.2924	0.974041	1.18576	1.16956
AC015712.6	3.59798	3.99427	3.83138	4.30931	3.75096	3.54455	4.31616	5.06864	4.85089	4.49086	4.89035	4.41066
AC015802.6	4.91263	4.88759	4.66412	5.44461	5.38195	5.26481	3.98105	4.53342	3.59027	4.78549	4.69116	4.90399
HYI-AS1	0.967454	0.85993	0.99867	0.75246	0.403857	0.627358	0.420637	0.431184	1.27056	0.661564	0.618807	0.610796
AC015813.1	5.50694	5.72897	5.32428	5.99139	5.76246	6.33399	5.86906	5.5728	5.91342	6.30344	6.37015	6.14097
AC015813.2	7.19154	7.04312	7.1471	7.26593	7.37671	7.33586	6.23515	6.27835	6.34432	6.59028	6.46044	6.65425
AC015813.5	3.49953	2.80165	2.83028	3.02367	2.71522	3.34958	3.55708	3.51619	3.43945	3.12575	3.67101	3.69
AC015813.6	6.06516	5.95799	5.94887	5.96318	5.82883	5.92203	6.70816	6.88329	6.64476	6.53548	6.38095	6.51233
AL357079.1	1.33965	0.953718	0.787464	0.973056	1.1088	1.00937	1.30398	1.34366	1.82408	1.22914	1.16501	1.29425
AC015849.1	1.08324	0.902244	1.10355	0.91641	0.905569	1.15441	1.31573	2.08652	1.31451	2.32792	1.83927	1.91636
AC015849.5	6.059	6.25646	6.02053	5.95995	6.09139	6.21888	8.83046	8.96279	9.02332	9.1017	9.07096	9.11453
AC015909.2	1.38002	1.05997	1.24979	1.41668	1.39472	1.61893	1.59715	1.63961	1.28455	1.82512	2.21754	2.33888
AC015910.1	-0.187811	-0.361723	-0.174826	-0.356761	-0.360563	-0.141895	0.0177181	-0.344347	-0.151905	0.237654	-0.149072	-0.155789
AC015912.3	2.7829	2.42266	2.82541	2.84347	2.69507	2.67487	4.28665	4.07069	4.24987	4.47755	4.58961	4.12303
AC015922.1	5.03185	5.33354	5.16929	5.07287	5.51135	5.71643	5.26263	5.55629	5.43955	5.42254	5.53411	5.75539
AC015922.3	4.64134	4.8206	4.86686	4.50903	4.58898	4.55967	4.55557	4.59991	4.90422	4.60356	5.14071	4.73958
AC015922.4	5.75512	5.30533	5.61615	5.36102	5.02933	5.07151	5.51358	5.2028	5.77093	5.55557	5.33221	5.61929
AC015987.1	1.18018	0.618256	1.09236	1.1042	0.620504	0.645949	1.14239	1.0304	1.38138	1.36197	0.836011	0.827512
AC016065.1	3.99601	3.7502	4.3422	4.16881	4.35108	4.63772	4.59264	4.74529	4.48668	4.50577	4.6672	4.43193
AC016205.1	3.55992	3.66636	3.4704	3.59668	3.97783	3.76681	2.69569	2.61219	3.17733	2.79919	3.01789	3.16307
AC016229.2	1.59062	1.59705	1.61128	1.97131	1.60246	1.86445	3.58099	2.78108	3.1977	3.17567	3.02567	3.38561
AC016355.1	1.54864	1.79613	1.57391	1.71642	1.80497	1.77904	1.75758	1.9275	2.08886	1.97827	2.27388	1.45516
AC016588.2	4.24176	3.91304	4.33875	4.15005	4.59359	4.46464	3.51121	3.86048	3.90076	4.22214	3.79631	3.88455
AC016687.3	2.56655	2.79484	2.60535	2.17743	2.46182	2.82559	3.79923	4.02102	3.93034	3.92451	3.98542	4.60771
AC016722.1	1.11893	1.1237	1.13427	1.14079	1.12771	1.56456	1.95475	2.12399	1.69637	2.64437	2.57196	2.54444
AC016722.2	2.01429	1.92212	1.3722	1.70774	1.81505	2.0349	2.55631	1.78209	1.5833	2.3423	2.41029	2.38698
AC016727.1	2.41226	2.7773	2.33753	2.82999	2.32306	2.42257	3.1751	3.36815	2.71975	3.18834	2.9025	2.95506
AC016747.1	6.07436	5.71833	5.69398	5.86765	5.73713	5.86982	5.23869	5.40402	5.61242	5.36254	5.35065	5.2172
AC016747.4	3.55076	3.56813	3.55364	3.68124	3.35523	3.19493	3.53292	3.66776	3.3975	3.68251	3.86581	3.68746
AC016766.1	1.90312	2.1079	1.69395	1.55691	2.02508	2.13534	2.10855	2.04687	1.87594	2.42188	2.00485	1.86691
AC016831.1	3.84184	4.25911	3.50589	3.7276	3.36943	4.1747	2.8407	2.89624	2.83885	3.1718	2.7308	2.93138
AC016866.1	3.06157	2.82901	3.11004	2.87586	2.635	3.37949	3.6409	3.71982	3.63827	3.80414	3.79736	3.39134
AC016876.1	5.03385	4.67961	4.6204	4.9006	4.9268	4.90964	5.31118	5.16097	5.21839	5.56887	5.51963	5.51941
AC016876.2	5.70454	5.84003	5.46258	5.83465	5.91157	6.3371	6.00274	5.43945	6.05411	6.32579	5.55	5.30581
AC016888.1	4.76515	4.33612	4.56317	3.85264	4.21208	3.77546	4.03524	4.546	4.17784	4.13963	3.9355	4.53822
AC016912.1	5.31606	5.70399	5.37968	5.28203	5.17603	5.5854	6.60086	6.51136	6.66531	6.71029	6.60464	7.05777
AC016924.1	1.85384	2.01218	2.29029	2.30693	1.69433	1.75218	2.84386	3.19839	3.68326	2.80857	3.13048	2.97278
AC016949.1	-0.0815877	0.0956269	-0.0763105	0.268805	0.251509	-0.0629195	0.296728	0.149064	-0.0669894	0.515762	0.132114	0.289749
AC017074.1	3.35201	3.07323	3.45868	3.12782	3.33048	2.98396	3.26463	3.40198	2.85745	3.16993	3.20294	2.93855
AC017083.3	4.12122	5.09065	4.0241	4.31774	3.99835	3.7398	3.98965	3.70535	4.03632	3.43781	3.64378	4.31229
AC017104.5	1.84602	1.40395	1.41458	1.60077	1.86456	2.20487	2.6872	2.23146	2.17503	2.16725	2.55004	2.73521
AC018521.5	2.94462	2.75786	3.1142	2.33769	3.09117	2.63437	2.94977	2.76134	2.49851	2.82434	2.50641	2.5925
AC018523.2	2.08362	2.01496	1.32591	1.6343	2.02644	1.37801	1.16733	1.8556	1.16671	2.65851	1.53541	1.52184
AC018629.1	7.03493	7.12669	7.06226	6.68696	6.63543	6.75707	6.95931	7.02659	7.08035	6.87523	6.89093	6.77726
AC018638.1	2.18282	2.47055	2.10534	1.99085	2.20327	2.41864	2.48928	2.80622	2.28121	2.60891	2.58692	2.72396
AC018638.2	3.03562	3.05046	2.73649	3.10368	3.37919	3.03295	3.60942	3.38421	3.3773	3.71523	3.45082	3.36192
AC018638.4	3.65327	4.0267	3.90371	4.05594	3.87859	3.59433	3.86079	3.9907	3.68742	3.84033	3.63498	4.33842
AC018638.5	3.74676	4.27414	3.69619	3.87688	3.67309	3.94297	4.40128	4.13135	3.90073	3.81699	4.23075	3.83074
AC018638.8	0.314922	0.317017	0.78578	0.50596	0.643219	0.537233	0.690656	0.547458	0.832113	0.910276	0.694279	0.521363
AC018647.2	5.00576	5.43212	5.174	5.17553	5.19556	5.38433	6.00237	6.20531	6.1262	6.07436	6.05419	6.05575
AC018653.3	0.667729	0.523594	0.534161	0.355978	0.680119	0.572899	0.365965	1.16394	0.727565	0.951617	0.732274	0.556571
AC018742.1	0.568305	0.391851	0.397388	0.895549	0.39395	0.417615	0.613571	0.972376	0.93235	1.15727	0.616316	1.27405
AC018797.2	3.22314	3.43502	3.47158	3.49413	3.00848	3.3128	3.7411	4.10827	3.79101	3.95677	4.07544	3.91744
CYP4B1	0.328831	0.801856	0.489654	0.176293	0.17176	0.187551	0.525753	0.191261	0.660725	0.407314	0.529163	0.518864
AC018809.2	3.24646	3.0638	3.52025	3.11699	3.07629	3.04667	3.32677	3.32515	3.56621	3.83581	3.40126	3.00075
AC019068.1	4.80146	4.58012	4.27274	4.94491	4.81967	4.92662	4.06928	4.09274	3.89865	3.67739	3.78122	3.94153
AC019077.1	1.91323	1.58256	1.73	1.86041	1.58922	1.93144	1.90711	2.26835	2.11589	2.12527	1.65042	1.48164
AC019117.3	1.57866	1.58509	1.59933	1.96067	1.93309	1.85325	2.7875	3.48514	2.40379	3.36093	3.01742	3.62958
AC019163.1	3.36851	3.32648	2.91282	3.44544	2.6939	3.35707	3.57759	3.59332	3.87279	3.60751	3.46595	3.76497
AC019183.1	3.91437	3.41201	3.6499	3.89978	3.49621	3.90515	4.6897	4.38089	4.21085	4.51221	4.38248	4.97494
AC019197.1	3.47516	3.56082	3.842	3.38974	3.26246	2.92175	5.35704	4.95549	5.1222	4.73202	4.65044	4.86033
AC019205.2	3.75105	3.54546	3.20952	4.10338	3.7834	3.89349	4.22687	4.13744	4.22404	4.01218	4.45238	4.31794
AC019254.1	2.06864	1.90055	1.91838	1.92933	1.90733	1.98238	3.84809	4.20625	4.14109	3.55411	4.21951	4.2142
AC020558.1	1.98014	1.81508	1.34449	1.63329	1.72195	1.55352	1.79602	1.71468	1.3776	2.01181	1.67861	1.66356
AC020661.1	4.44665	3.96422	4.3061	3.91332	4.12251	3.89876	3.0035	3.35143	3.36356	3.66028	3.01032	2.75485
AC020907.2	0.82538	1.1146	0.997966	1.00784	1.12196	0.683911	1.42763	1.22416	0.676935	1.64333	0.875811	0.867095
AC020915.2	3.50133	3.05544	4.05416	4.15825	4.30746	3.61465	3.57874	4.47606	4.57008	3.92727	4.04261	3.75301
AC020915.4	4.4212	4.40622	4.64155	4.43769	4.55343	4.52356	4.81501	4.64082	4.84016	4.93559	4.60289	4.70388
AC020915.6	5.55656	5.23316	4.79702	5.10589	5.02487	5.04639	5.71141	5.7085	5.46048	4.81079	6.16451	4.91863
AC020916.1	6.0229	5.95294	5.78804	5.64002	5.59918	5.8159	5.76773	5.56048	5.95451	5.99649	5.79635	5.81139
AC020928.1	3.91161	3.84461	4.26438	3.99843	4.38502	4.49103	3.72932	2.92654	3.46016	3.8207	3.79636	3.36812
AC020934.2	3.00982	2.62732	2.65805	2.15362	2.79025	2.21398	3.03692	2.70717	2.81857	2.86601	2.74549	2.31441
AC021016.2	2.8979	2.91351	3.23775	3.09606	3.16225	2.83945	2.62177	2.6773	2.26605	2.49497	2.52187	2.60812
AC021028.1	2.12672	2.49355	2.16218	2.28148	1.76818	1.99035	2.43305	2.58411	2.52152	2.32846	2.6148	2.50865
AC021078.1	7.46958	7.50195	7.21006	7.07633	7.39529	7.29977	8.4873	8.41628	8.45164	8.23093	8.35488	8.3933
AC021087.3	0.835306	0.66586	0.852151	0.859346	0.996828	0.894685	1.19236	1.0805	1.19105	1.64866	1.19712	1.18273
AC021106.1	4.11102	3.70661	3.95492	3.87766	3.88162	3.74491	4.53354	4.58891	4.31822	4.5359	4.47784	4.41101
AC021106.3	1.70596	1.57195	2.0796	1.74335	2.06345	2.27594	2.14747	1.95916	2.33628	2.25657	2.15386	2.13456
AC021192.1	1.13632	1.14096	1.34141	1.15759	1.14486	1.39696	2.56144	2.4905	2.25629	2.39367	2.17525	1.69547
AC021242.3	1.18204	1.3232	0.867671	0.872276	1.04207	1.2681	1.74499	1.10889	1.74315	1.96199	1.25473	1.38627
AC021752.1	1.54139	1.40661	1.56643	1.82505	1.89892	1.77039	1.74907	1.79066	1.97935	1.96866	2.08747	1.96843
AC022007.1	2.72782	3.22734	2.9589	3.14251	2.75061	2.61828	3.97426	3.73619	4.0101	3.64241	3.66636	3.7369
AC022075.1	5.16181	5.20094	5.15899	4.91091	4.90987	4.70923	2.96083	3.14155	3.39168	3.4315	2.82704	3.07148
AC022075.3	6.98872	6.83866	6.74344	6.2463	6.26694	6.34048	4.75701	4.83509	5.01892	4.54703	4.76651	4.6943
AC022098.1	4.13041	3.91455	4.04032	3.83665	4.13035	3.57674	4.05974	3.93501	3.91039	4.22637	4.15772	3.84064
AC022107.1	2.6576	2.99031	3.21693	2.61496	3.25089	2.89762	3.24964	2.82777	2.66492	3.17207	3.32134	3.51285
AC022126.1	2.89262	3.18672	2.55663	2.40847	2.68156	2.79159	4.88717	4.96523	5.06526	4.41114	4.27374	4.81789
AC022150.2	2.15498	1.52625	2.28754	1.85927	2.35561	2.17822	2.45208	2.3154	2.26033	2.47946	2.26857	2.3472
AC022167.2	5.40317	5.1512	5.26254	5.31224	5.2545	5.26588	5.79297	5.08325	5.35791	5.61708	5.20538	5.55661
AL606760.1	1.64137	1.32498	1.66895	1.81838	1.65715	1.56949	2.30381	2.45572	2.30176	1.61702	2.75714	2.456
AC022217.3	2.20576	2.54534	2.24416	2.26052	2.40548	2.10731	2.31317	2.5624	1.94877	2.53019	2.50942	1.7897
AC022364.1	-0.429759	-0.428181	-0.424671	-0.422501	-0.42685	-0.411874	-0.41551	-0.408424	0.397041	0.215399	0.143389	-0.204486
AC119428.2	-0.026213	-0.211871	-0.207932	-0.205495	-0.210377	-0.193555	-0.197642	0.765402	0.346035	0.0557874	0.0165223	0.185648
GLIS1	0.580381	0.58565	0.40299	0.604593	0.399225	0.425063	0.958679	0.431004	1.51029	0.872854	0.630765	1.49718
AC022384.1	4.72783	5.36445	4.9784	5.56994	5.35041	4.27589	3.58243	5.51801	4.43417	5.15376	4.61535	5.50281
AC022387.1	2.28877	2.30004	2.51981	2.53768	2.19882	2.71634	2.59517	2.74624	2.59323	3.12967	2.60226	2.66974
AC022400.3	2.64267	4.40277	3.05379	4.64712	4.32577	4.51709	2.86933	4.41333	4.62579	4.5456	4.64015	4.44881
AC022400.5	1.64938	2.18043	1.80568	2.38617	1.51918	1.74135	2.19529	2.03232	1.7214	2.41076	1.98997	1.85049
AC022400.6	4.02315	2.33651	2.51445	4.25638	3.61908	2.42194	4.47414	4.13357	2.40178	4.81324	3.96637	4.66553
LDLRAD1	-0.29662	-0.295127	-0.291801	-0.289739	-0.293867	-0.279596	-0.080747	-0.0618607	0.0896988	0.149404	0.242949	0.229871
AC022400.7	4.43938	4.36029	3.92855	4.15062	4.41086	4.06303	4.79832	4.77015	4.35826	4.65414	4.75234	4.6897
AC022509.2	1.82346	1.39942	1.26801	1.55894	1.40578	1.7459	1.93319	1.76841	1.45898	1.6836	1.30454	1.71088
AC022558.2	0.717522	0.894104	1.31374	1.06953	1.04971	1.11811	0.936642	1.13396	1.68032	1.46551	0.939545	1.09348
AC022639.1	1.03278	0.86391	1.20534	0.875604	1.04311	1.41364	1.39285	1.28254	1.73605	1.61611	1.74454	1.50897
AC022784.1	8.41907	8.347	8.3313	8.36486	8.36608	8.43516	9.03895	8.98619	9.02297	9.10617	8.999	9.01306
AC022784.6	2.90401	2.54465	3.23199	3.25428	2.93026	2.97553	3.55716	3.17924	3.02994	3.25001	3.80024	3.37019
AC022826.2	4.07038	3.73121	4.09341	3.04161	3.79798	3.65642	4.3567	4.67404	4.63642	3.90468	3.761	4.33511
AC022872.1	3.12021	2.70529	2.42574	2.75454	2.28613	2.22348	2.81489	3.34638	3.68045	3.42625	3.45413	3.12179
AC022893.1	3.14342	3.15881	3.4929	3.06443	3.0253	3.51659	3.12714	3.19066	3.53467	3.34393	3.80015	3.67645
AC023024.1	2.56196	1.95966	1.98166	1.99526	2.77462	2.5809	2.46364	2.52447	1.90041	2.26435	1.74931	1.89229
PCSK9	1.24244	1.24771	1.45247	2.40042	3.11742	3.12836	2.19189	1.71229	1.49425	1.56344	1.967	1.48722
AC023043.1	2.03441	1.8766	2.34134	2.07312	2.54707	2.5579	3.27457	3.41226	3.33079	3.43465	3.5034	3.52132
AC023055.1	4.55301	2.94142	4.77958	4.1954	5.15636	5.24128	2.87563	4.6041	3.91292	4.496	4.62898	4.95274
AC119674.1	0.789514	1.93724	1.97152	1.0172	0.797285	0.836767	0.827254	0.845753	0.826635	1.10659	2.64908	1.95673
AC023283.1	2.8059	2.32428	2.34969	2.73213	3.12473	2.90817	2.52391	2.20303	2.01053	2.63878	2.6295	3.17608
AC023347.1	3.22117	3.3163	3.6872	2.99444	3.24797	3.5522	4.9261	4.66529	4.37562	4.79429	4.1541	4.57879
AC023509.1	5.39499	4.77518	4.40167	3.86758	4.89407	4.77294	4.65993	4.63157	4.87987	5.18146	5.30002	4.67345
AC023509.3	2.16129	2.65535	2.47135	2.40396	2.83668	2.16336	2.01573	2.18413	2.01457	2.57644	2.83969	2.00716
AC023790.2	2.16243	2.65016	3.01792	2.69755	2.3199	2.25873	3.25076	3.32467	3.58955	3.76221	3.74076	3.46998
AC023824.7	1.90692	1.91662	2.25112	2.17284	1.79847	1.71827	2.22519	2.64272	2.32272	2.21705	2.33152	2.31063
AC024230.1	4.39356	4.61535	4.71974	4.74706	4.80349	4.60355	4.83451	4.98253	4.86138	4.91824	4.90424	5.3675
AC024405.2	3.38743	3.62078	3.08283	3.33233	3.14442	3.28059	3.95098	3.60793	3.46751	4.02819	4.00358	3.88663
AC024560.1	1.23724	1.69361	1.83461	1.4368	1.41907	1.48012	2.37509	1.81431	2.29268	1.99837	2.01747	2.3589
NFIA	3.76406	4.05339	3.98927	4.31687	4.31574	4.18559	3.4901	3.14315	3.17535	2.83889	3.18511	2.85475
AC024592.2	1.39552	1.6437	1.27163	1.56271	1.53781	1.12858	1.72611	1.88766	1.72457	1.68752	1.84302	1.71476
AC024896.1	5.52411	5.3742	5.27086	5.33572	5.39423	5.50639	3.40352	3.56375	3.67019	3.72661	3.1868	3.5735
AC024901.1	1.95886	1.73083	1.87823	2.00851	1.86495	1.81574	2.52	1.83378	2.26429	2.38364	2.44956	2.04437
AC024940.1	3.10053	2.76262	2.72203	2.2633	2.53865	2.91718	2.42755	2.69153	2.63081	3.0978	2.31432	2.16604
AC025034.1	0.609069	0.761601	0.447339	0.785751	0.617826	0.831194	0.460639	0.846044	0.95656	1.03577	0.962356	0.80814
AC103923.1	1.2239	1.10738	0.817271	1.26271	1.11318	1.17907	1.16296	1.19442	1.52381	1.22838	1.00998	1.51405
AC025048.2	2.80096	2.27036	2.51256	2.30876	1.84794	2.38043	3.01228	3.00748	3.46617	2.9974	3.08966	2.99492
AC025164.2	3.46692	2.96248	3.52301	3.09476	2.7901	3.34727	3.62316	3.58324	3.77202	3.3751	3.51811	3.70687
AC025171.1	4.52296	4.71968	4.41096	4.1782	4.42225	4.39033	4.98974	4.78602	4.82186	4.91259	5.20992	5.2362
AC025181.2	3.24473	2.94211	3.14577	2.89055	3.27399	2.85854	3.9021	4.15807	4.0686	4.16561	4.1581	3.73586
AC025265.1	2.90384	2.98256	2.55838	2.7533	2.44263	2.55052	2.89602	3.03892	2.96986	3.02958	2.73299	2.61613
AC025283.2	4.31263	3.67352	4.15805	2.62021	2.33734	2.27731	2.25628	2.46121	3.15015	3.38132	4.14156	2.40207
CACHD1	1.22622	1.08543	0.921345	1.72364	1.77788	1.5858	0.94015	1.32733	1.43474	1.18292	1.78395	1.42616
AC025287.1	3.8894	4.36019	3.94449	4.43063	4.27022	4.28117	4.87172	4.52946	4.64518	3.94683	4.5271	4.74317
AC025423.3	0.871567	0.876685	1.03909	1.40983	0.881003	1.09632	1.34623	0.740944	1.07894	1.30174	1.22595	1.21175
AC025423.4	7.06326	6.94782	7.09548	6.68183	6.741	6.73946	6.41041	6.55264	6.61775	6.57845	6.63277	6.5971
AC025442.1	0.779553	1.23852	1.48599	1.60055	0.785164	1.1827	1.6541	0.820832	0.999706	1.39254	1.16976	1.29984
AC025569.1	7.43379	7.63467	7.48457	7.16373	7.11002	6.82467	7.96381	7.813	7.64247	7.58518	7.60423	7.79679
PDE4B	0.477024	0.655444	0.666468	0.673294	0.659623	0.706842	1.44818	0.893448	1.00589	0.741952	1.01182	0.854503
AC025575.2	3.47519	3.5868	2.95268	3.05405	3.22712	3.50429	3.3396	3.26165	3.40251	3.41095	3.2784	3.32236
AC025594.2	4.10926	3.74247	3.43642	3.86002	3.81328	3.97348	4.69593	4.72683	4.87891	4.8543	4.40935	4.67336
AC025682.1	4.61287	4.23466	4.45019	4.34023	4.62539	4.42978	4.38655	3.70525	4.38374	4.06057	4.43486	4.24395
AC025946.1	1.74088	2.17956	2.20754	2.02449	1.88202	2.40198	1.65968	2.3369	2.17946	2.29053	2.18761	1.9402
AC026167.1	2.97496	3.56328	3.37898	2.97152	3.13354	3.21808	2.77189	2.60027	2.95276	2.99092	2.96247	2.85249
LINC01702	0.293676	0.133481	0.137104	0.139358	0.134852	0.150543	0.630787	0.520989	0.846263	0.551454	0.334376	0.622292
AC026202.2	2.9661	3.11733	3.275	3.2373	3.13051	3.13103	3.17231	3.23981	3.42606	3.05438	3.10551	2.82298
AC026250.1	3.83686	3.42542	3.6018	3.55374	3.76288	3.73022	4.27615	4.68653	4.88856	4.31524	4.92685	4.95859
AC026254.4	1.31953	1.47094	1.73691	1.63243	1.4775	1.55145	1.6734	1.40055	2.10058	2.12507	2.01695	1.78605
AC026333.3	2.92865	2.99948	2.29314	2.59378	2.37862	2.26226	2.73762	1.98632	2.73548	2.68509	2.24445	2.45267
LRRC7	1.32349	1.32959	1.74558	1.96625	1.83616	1.39274	1.68158	2.26283	1.53912	1.61411	2.20816	1.53157
AC026362.1	4.88936	4.68011	4.3084	4.72307	4.99576	5.2825	4.68202	4.65809	4.74534	4.66588	4.37728	5.05576
AC026403.1	0.895761	0.778089	0.921649	0.932688	0.47678	0.683018	0.830715	0.500505	0.829729	1.16989	0.67487	0.667255
AC026464.3	2.97117	2.56636	3.15343	2.96766	2.76585	2.43672	2.95082	3.38394	3.42373	3.39636	3.43565	2.84756
AC026464.4	8.59481	8.65712	8.49387	8.46526	8.52325	8.28335	8.67788	8.66997	8.6139	8.41081	8.56534	8.44854
AC026471.1	2.92519	2.73712	2.96798	3.50492	3.33551	3.17078	3.89375	4.02214	3.89099	4.11148	3.90384	3.91775
AC026471.4	3.41843	3.35885	3.0185	3.24086	3.37187	2.99326	4.97961	4.98638	4.86186	4.61557	4.92424	5.01853
AC026765.2	3.13972	3.68353	3.44629	3.20068	3.34487	3.56942	5.13903	4.66247	4.94607	4.7927	5.00627	5.05476
AC026786.1	1.38418	1.38982	1.4023	1.40999	1.74143	1.44735	2.67521	2.82269	2.6728	3.04256	3.06704	2.40526
LRRIQ3	0.585077	0.205348	0.214731	0.508445	0.357159	0.0522657	0.239393	0.258659	0.0481032	0.279472	0.241726	0.23468
AC026803.2	1.7083	1.60041	1.14853	1.33813	1.14288	1.18164	1.80603	2.27191	2.36304	1.76701	2.03252	2.01157
AC026979.4	0.716969	0.723717	0.584351	0.407598	0.401286	0.423111	0.778065	0.808678	0.777048	1.00047	1.16822	0.770563
AC027097.1	5.13463	5.13536	4.99952	5.31258	5.3449	5.23819	5.23785	4.8413	5.06196	4.63506	5.27176	4.95989
AC027097.2	2.95453	2.65018	3.54344	3.02424	3.04989	2.96609	3.09101	2.57826	3.08876	3.23097	2.75745	2.99926
AC027117.1	2.91814	2.40403	2.42393	3.08563	2.70783	2.81888	4.89041	4.68179	4.90912	4.84246	4.98865	4.93039
AL357314.1	-0.152275	-0.32974	-0.326464	-0.324433	-0.144652	-0.314448	-0.317873	0.241518	0.335036	-0.0757396	-0.112514	-0.1194
AC027117.2	4.13265	3.96197	4.06286	4.20842	4.3718	3.67218	6.69223	6.35064	6.63123	6.6649	6.46523	6.66508
AC027288.3	3.07923	2.99837	3.50818	3.59433	3.19192	3.32691	4.35577	4.25638	4.38641	4.38944	4.33191	4.63042
AC027319.1	1.28156	0.77594	0.787715	0.606408	0.780405	0.625552	1.2661	0.631777	1.13458	1.60028	0.821392	1.37015
AC027575.2	3.12238	2.93826	2.51309	3.31436	3.08904	3.36702	2.97441	3.03702	3.1986	2.9089	3.27577	3.03919
AC027601.1	2.44086	3.01779	1.955	2.31974	1.94292	2.50324	2.00579	2.53163	2.56273	2.86569	2.14784	2.25161
AC027644.1	1.50111	1.78195	1.80339	1.68303	1.79008	1.88158	2.37499	1.75647	2.09353	1.94929	2.67094	2.1827
AC027682.4	1.1299	1.81335	1.47575	1.62398	1.31301	1.68786	1.35774	1.5584	1.79169	1.75444	2.20035	2.46749
AC027801.1	1.14049	1.42956	1.15943	1.1675	1.3037	1.0081	1.74584	1.54501	1.62976	2.15961	1.36338	1.83585
AC027801.4	3.63677	4.00124	3.90545	3.44186	3.23897	3.99715	4.42327	4.1383	4.45434	4.45158	4.65329	4.5614
AC034154.1	1.00455	1.13007	0.56283	0.749472	0.735592	0.583752	0.771855	0.589425	1.20751	1.30091	1.21436	1.07226
AC034195.1	1.18299	1.1907	1.04918	1.05718	1.04114	1.0964	1.08297	1.28714	1.25136	1.628	1.65328	2.27808
AC034205.2	1.10399	1.10865	1.31139	1.12533	1.11257	1.36704	1.93548	1.72508	2.66513	2.46135	2.48123	2.03006
AC034213.1	1.4403	1.44632	1.45966	1.66117	1.45139	1.50772	2.88644	3.03016	3.36779	3.11374	2.75206	2.56224
AC034231.1	4.1928	3.99125	3.74865	4.35723	4.34132	4.0616	4.74296	4.83321	4.47618	4.76615	4.94275	4.93268
GIPC2	3.34772	3.565	3.50907	3.53339	3.75004	3.79987	3.31347	3.15028	2.68354	2.49186	3.00619	3.0705
AL136234.1	-0.808191	-0.80712	-0.804733	-0.803253	-0.806215	-0.58374	-0.798471	-0.391761	-0.798633	-0.556572	-0.264582	-0.596881
AC034236.2	1.23228	1.23799	1.64631	1.6604	1.38886	1.29725	1.7058	1.75197	1.70427	1.66683	1.92381	1.57231
AC036103.1	-0.51379	-0.512293	-0.508964	-0.506906	-0.511031	-0.496827	-0.500276	-0.493555	-0.284277	0.283023	0.19903	-0.108241
AC036176.1	2.32327	2.4474	2.6743	2.09567	2.34359	2.57166	3.49457	2.90997	3.79153	3.37217	3.09156	2.99218
AC036214.3	5.30922	5.38836	5.37672	5.57356	5.51432	5.41232	5.83123	5.4079	5.36309	5.78893	5.87318	5.66184
AC037459.1	1.94586	2.26262	1.97749	2.1075	1.83727	2.48743	2.76041	2.20524	2.15436	2.37663	1.90245	2.52506
AC040162.1	4.44791	4.77819	4.30937	4.33518	4.35462	4.46105	4.16228	4.23871	4.73957	3.97434	4.72524	4.23415
AC040162.4	3.73976	4.01422	3.60054	3.87472	3.6469	3.64777	4.94809	4.80511	5.05664	4.67026	4.86128	4.7471
AC040977.1	0.284876	0.106517	0.111089	0.113919	0.293439	0.127807	0.326907	0.529982	0.326209	0.871843	0.90487	0.492359
AC044810.2	6.53362	6.69342	6.4569	6.42953	6.28312	6.20693	4.93912	5.51055	5.23429	5.21423	5.43323	5.51557
MCOLN2	1.46553	1.61612	1.7647	1.4944	1.97046	2.36402	2.15513	1.86248	1.9417	1.75611	2.33967	2.04146
WDR63	2.62562	1.90093	2.02918	2.04523	2.2733	1.58351	1.86407	1.76262	1.86265	1.62827	1.86927	2.08403
AC044810.3	3.27354	3.82929	3.67796	3.70373	3.65201	3.33158	3.42471	2.83249	2.77657	2.76577	2.66896	2.86874
AC044860.1	2.89863	2.69126	2.04749	3.03891	1.87264	2.83843	2.50499	3.25035	2.24644	3.26172	3.41228	3.2182
AC046130.1	4.75979	4.27266	4.71945	4.88074	5.06739	5.2507	4.74588	4.62303	4.41629	4.28338	4.7566	4.31136
AC046143.1	4.11226	3.87879	4.38055	3.84073	3.98511	4.06014	4.115	4.19559	4.01729	4.12867	4.50646	3.95005
AC046168.1	1.96116	2.40121	2.19283	1.618	1.98085	1.81956	2.16643	2.1056	2.26354	2.27525	2.06338	1.92611
AC046195.1	1.33763	1.92108	2.03539	1.51437	1.83767	1.94556	1.54846	1.58318	1.91763	1.77214	1.55268	1.53995
AC048338.1	5.43439	6.72568	6.75043	6.38339	6.39977	5.02946	6.55228	6.32185	6.95924	6.21694	6.53483	6.56573
AC048341.2	3.10763	3.27528	3.37964	3.64779	3.6003	3.2645	3.83151	3.53978	3.97293	4.27871	4.15293	4.39197
COL24A1	0.878061	0.882844	1.03874	1.17929	0.727656	1.09444	0.921738	1.48678	1.44021	0.967919	1.22094	1.20711
AC053527.1	2.14575	2.3866	2.51416	2.71243	2.58911	2.38416	2.68412	2.92214	2.93208	3.15038	2.94253	3.28945
AC055713.1	3.65652	3.73329	3.88361	3.52286	3.68688	3.44906	4.93142	4.66234	4.90437	4.9444	4.76387	4.93105
AL049597.2	1.53589	1.76018	1.28738	1.80077	1.55253	1.49657	1.61747	1.78656	2.04021	1.55006	1.62242	1.31447
AC055811.1	0.729036	0.732471	0.740098	1.25244	0.924092	0.767802	0.966075	1.33543	1.1403	1.97514	1.85256	1.642
AC055811.2	2.16385	2.90932	1.71934	2.45729	1.70996	2.14433	2.72197	2.57747	2.3974	2.51561	3.97467	4.1662
AC058822.1	4.10229	4.03764	4.1626	4.26707	4.2515	4.7298	4.03809	3.94374	3.8684	4.56494	4.57291	4.40465
AC060780.1	3.75411	4.07646	3.52	3.54133	3.73464	3.71376	4.26812	4.1862	4.18641	4.12583	4.02171	4.59975
AC061975.4	2.62604	2.28469	2.30991	2.4295	1.91685	2.27934	2.90626	2.97539	2.90396	2.7038	2.49047	2.81732
AC061975.5	1.07664	1.37176	0.911338	1.10383	1.08754	0.940141	1.29912	1.95371	1.29795	2.0174	1.80501	1.68009
AC061975.6	4.28223	4.34763	4.23379	4.07649	4.40869	4.03395	6.49319	6.38418	6.31353	6.16088	6.20958	6.49067
AC061975.7	5.20954	5.47049	5.49672	4.91236	5.19545	4.91232	6.63311	6.72074	6.73946	6.63638	6.62923	6.37018
AC061992.1	3.02838	3.04481	3.08123	2.57631	2.33412	3.00888	2.63094	2.78636	3.04348	2.84959	2.41397	2.71295
AC062028.1	3.02953	3.04566	2.7972	3.27754	2.92776	2.61457	2.34197	2.74929	2.69147	3.38833	2.96782	2.94388
AC062029.1	3.29195	2.94038	3.11271	3.1984	2.79377	2.60095	3.20303	2.94895	3.0552	3.10634	3.45563	3.116
AC063944.1	5.1904	5.01853	4.76604	4.99268	5.1691	5.09974	5.27611	5.14287	5.15538	5.2375	5.30954	5.29687
AC063952.1	3.8213	3.4767	3.80202	3.64342	3.96699	3.59296	3.02703	3.56588	3.02511	3.5011	3.29268	3.10464
AC064807.1	2.70803	2.89132	3.07249	3.22617	3.29789	3.26698	3.16054	3.06725	3.00215	2.70352	3.36867	3.65347
AC064834.1	2.51709	2.52926	2.67384	2.69182	2.26425	2.65369	3.94301	2.80764	3.85504	3.94277	4.17672	4.73013
AC066613.2	2.44448	2.3457	2.58491	2.69703	2.23059	2.57778	3.32957	3.22013	2.92782	3.29749	3.28147	3.19357
AC067750.1	2.11234	2.31528	1.90782	2.52858	2.23363	2.53846	2.09101	2.65383	2.31721	2.42975	2.09636	2.30587
AC067838.1	1.46328	1.05187	0.760198	1.32262	1.05762	1.12291	1.10695	1.13811	1.10592	1.45189	0.95338	0.945254
AC067852.1	6.38468	6.62421	6.40324	6.35462	6.36294	6.50166	7.65958	7.70482	7.76926	8.18108	8.09471	8.13926
AC067930.3	1.41025	1.81034	1.25515	1.43951	1.7024	1.64831	1.89672	2.16853	1.89511	2.32982	2.29926	2.09789
AC067930.5	2.54746	2.84608	2.06865	2.90354	2.97855	2.86771	1.96789	2.73387	2.11903	2.35013	2.67959	2.56716
AC067930.6	1.63251	1.29548	0.986521	1.16897	1.3018	1.20719	1.62212	1.78505	1.83408	1.71783	1.35987	1.48702
AC068152.1	5.86493	6.26611	6.15897	6.43073	6.43949	6.69752	6.69284	6.69682	6.79283	6.99526	6.73176	6.76309
AC068205.2	1.27222	1.86088	1.57067	1.45029	1.67306	1.33837	1.32486	1.5187	1.95719	1.7089	1.75293	2.03662
AC068338.2	2.47563	2.69828	2.62497	2.25631	2.9671	2.60273	3.81289	3.76416	3.63074	3.51464	3.48636	3.40026
AC068473.1	3.04253	3.05652	2.99841	3.26734	3.36296	3.44435	4.1614	4.04616	4.12151	3.82297	3.83339	3.8518
AC068533.3	6.48412	6.4539	6.25923	6.61498	6.53503	6.74916	6.39633	6.35562	6.58342	6.42897	6.45341	6.12859
AC068533.4	2.91962	3.02555	3.62117	3.1627	4.41056	3.25708	3.53511	3.67531	3.82831	4.60654	4.48977	3.8617
AC068547.1	6.66147	6.32573	6.58754	6.12906	5.66774	6.21201	7.84916	7.8315	7.78314	7.7932	7.4377	7.48899
GFI1	3.36748	3.1716	3.26751	3.63309	3.58062	3.66989	2.85126	2.69984	2.52564	2.3214	2.4	2.63272
AC068580.3	1.82485	1.96154	1.70406	1.99767	2.08548	2.06518	2.55627	2.08713	2.70715	2.92539	2.28369	2.54047
AC068580.4	2.89287	3.51816	3.6699	2.84195	2.80875	2.64578	4.67502	4.51922	4.48353	3.99609	3.78384	4.43394
AC068587.6	4.60761	4.76855	4.36276	4.70716	5.15588	4.82463	3.34133	3.1886	3.33929	3.6547	3.52404	3.89902
AC068620.4	-0.14886	0.184953	-0.143611	-0.141365	0.445074	0.0759225	-0.134109	-0.126713	0.23478	0.45766	0.0683663	0.0612904
AC068631.1	3.64194	3.56207	3.65145	3.39175	3.21247	3.27311	3.31915	3.30426	3.69831	4.01781	3.95103	3.56953
AC068756.1	3.75396	4.09063	4.02438	3.73772	3.87652	3.30816	3.75977	4.04376	3.43532	3.65293	4.14461	3.49302
AC068768.1	3.74128	3.61678	3.84424	4.13847	3.94065	3.41096	3.58247	3.655	3.44746	3.59212	3.30651	3.62497
AC068888.1	3.28033	3.48036	3.33016	3.79685	3.70078	4.00897	3.8291	3.24399	3.26525	3.70326	3.62302	3.94615
AC068987.3	0.564234	0.568871	0.579202	0.873361	0.572785	0.783907	0.60632	0.627473	0.908476	0.986747	0.608883	0.761206
AC069155.1	0.980917	0.984917	1.18218	1.62533	1.98438	1.56319	1.01688	1.58425	1.01629	2.01814	2.4605	1.66148
AC069277.1	3.49284	3.62717	3.41002	3.43074	4.09499	3.91397	4.27117	3.7751	3.69922	4.08954	4.57276	4.42004
AC069281.2	6.73073	6.65214	6.10633	6.3816	6.0254	6.02362	6.18021	6.19181	5.97296	6.48208	5.97114	6.05964
AC069368.1	2.50289	2.75608	2.34661	2.56449	1.94649	2.55256	2.71513	2.19756	3.40625	3.30219	2.29818	2.86153
AC069544.2	6.66934	7.04511	7.03356	7.0497	7.00995	7.21807	7.73598	7.61861	7.7325	7.62765	7.59446	7.52715
AC097059.2	-0.818411	-0.817357	-0.815009	-0.813553	-0.816467	-0.806388	-0.603813	-0.403673	-0.809006	-0.567927	-0.60172	-0.289614
AC073107.1	5.68342	5.88042	5.32345	5.58512	5.72161	5.44565	7.01288	6.99588	6.90226	6.84678	6.76016	7.05478
AC073111.5	4.7825	5.06185	4.93147	4.95891	4.93073	4.4038	5.34069	5.615	5.81802	5.57716	5.47426	5.38003
AC073195.1	1.36064	1.25517	1.14158	0.817863	1.48404	1.20042	0.831021	1.04516	1.44962	1.40768	1.67162	1.015
AC073254.1	4.30868	4.20382	4.02512	4.20522	3.99933	3.82457	4.13278	3.86081	4.08678	3.49388	3.45597	3.76801
AC073283.1	1.81594	1.69618	1.38953	1.57321	1.55474	2.16997	2.42405	2.30206	2.42193	2.46404	2.14891	2.32296
AC073320.1	0.906645	0.766575	0.777582	0.938249	0.770746	0.622366	1.11024	1.14838	1.23382	1.18949	0.972594	0.961178
AC073333.1	1.84767	2.09688	1.72809	1.73767	2.20987	2.42705	2.48936	2.2363	2.85787	2.61622	2.30342	2.55854
AC073335.2	4.35265	4.64271	4.71672	4.61832	4.53167	4.84583	4.94631	4.85625	4.76639	5.1326	5.13351	5.12206
AC073342.1	3.08813	3.22523	3.13858	3.44766	3.11701	3.2646	3.15873	2.97612	2.82027	2.70426	3.16694	3.27713
AC073343.2	2.32114	2.82198	2.85618	2.56835	2.69445	2.55677	2.87356	2.21291	2.52695	2.39927	2.80483	2.85722
AC073349.2	1.57255	1.21044	1.49062	1.50268	1.47853	1.56194	1.54162	1.58127	1.5403	1.86799	1.25531	1.53189
AC073389.2	3.22944	3.56966	3.42071	3.29596	3.74163	4.00792	3.76192	3.89435	4.35138	4.03209	3.77121	4.29947
AC073508.2	4.61474	4.57278	4.58362	4.30328	4.45308	4.59216	5.24669	5.08357	5.13518	4.79951	4.92232	5.13766
MIR137HG	0.148688	-0.167248	0.168434	-0.161858	-0.165988	-0.151679	0.0390882	0.232125	0.0384687	0.0779496	0.20759	0.197376
AC073530.1	2.77068	3.0203	2.90107	2.26009	2.79615	2.46468	2.98475	3.289	3.46434	3.28895	3.88865	3.92954
AC073569.2	3.7545	3.72284	3.24502	4.09866	3.44705	3.59438	4.18284	3.69808	4.00873	4.12968	4.19318	4.43966
AC073610.3	5.83901	4.8948	5.67907	5.99236	5.75817	5.26233	5.28941	5.35655	3.49091	5.5495	5.45523	5.60856
AC073621.2	0.547647	0.550717	0.557536	0.561747	0.553304	0.582314	1.11502	0.995154	1.75202	1.19971	1.37725	1.46618
AC073842.1	0.722946	1.18016	1.19959	1.07493	1.3053	0.755844	1.10689	0.762222	0.94131	1.471	1.49701	1.47869
AC073842.2	1.9751	1.60218	1.76426	1.90754	1.99518	1.67047	2.37614	2.23709	2.37413	2.5012	2.38347	2.27016
AC073869.1	6.7861	6.83704	6.76415	7.12893	6.85652	6.92132	6.42307	6.56137	6.6156	6.56109	6.90635	6.54414
AC073896.4	1.65033	2.17332	2.02184	2.03772	2.33694	2.00407	1.56682	1.758	1.97813	1.94613	1.86355	2.07611
AC074011.1	1.32466	1.4813	1.34494	1.5105	1.16133	1.19926	2.03722	1.98636	2.03533	2.04322	2.04413	2.42512
AC074032.1	2.44267	1.96834	2.5638	2.58282	1.97473	2.29651	2.56275	2.32018	2.37574	2.24515	2.90984	2.36448
AC074117.1	5.66712	5.16393	5.46733	5.57066	5.72258	5.8824	5.54773	5.82916	5.81404	5.67217	5.77998	5.96923
AC074135.1	3.40972	3.67594	3.46627	3.98629	4.12682	4.51171	2.96085	2.3437	3.05485	2.84646	3.31301	2.94624
AC074138.1	1.06048	0.91343	0.740567	0.744904	0.918125	0.76614	1.12799	1.87484	1.4045	1.35987	1.41167	1.51015
AC074286.1	0.233321	0.571493	0.240429	0.243466	0.420519	0.25837	1.02152	0.476333	0.454084	0.995865	0.778821	0.618412
AC093157.2	0.519948	0.297548	-0.00685781	-0.00482377	-0.00889012	0.196543	0.346121	0.205638	0.345212	0.225797	0.189263	0.182457
AC074386.1	5.27769	5.6479	5.76619	5.64251	6.05402	4.10385	7.10548	7.1107	7.21579	7.27471	7.40349	7.1982
AC074387.1	0.656312	1.26862	0.666737	0.671177	0.662276	0.692867	0.891488	1.25985	1.6766	1.80164	1.07084	1.56647
AC078777.1	2.69338	2.60828	2.63472	3.08404	2.71702	3.3916	3.41318	3.29403	3.79637	3.03101	3.00138	3.55519
AC078778.2	1.02756	1.14644	0.779055	0.785521	0.772589	0.817532	1.10145	0.994421	0.805799	1.1777	0.967723	0.956603
AC078785.1	1.6792	1.9283	1.55793	1.84914	2.4467	2.03982	2.12576	1.62447	2.22449	2.53292	2.13219	1.88111
AC078846.1	3.05532	3.14515	2.83351	3.27148	3.35811	3.21815	3.59625	3.61218	3.47308	3.86795	3.90473	4.0712
AC078881.1	7.15101	7.32861	7.29033	7.14803	7.00041	7.16515	8.35247	8.23753	8.39324	8.05671	8.14884	8.24344
AC078883.1	3.26445	3.38179	3.20832	3.16989	3.39688	3.27786	2.7619	2.70955	2.41058	2.64048	3.03535	2.93033
AC078923.1	2.66373	2.0219	2.42467	2.81024	2.51058	2.25905	3.15911	3.29556	2.49094	3.0118	2.88338	3.46168
AC078980.1	4.52072	4.15146	4.14774	4.5826	4.72373	4.683	4.20342	4.12151	4.45868	4.85231	4.64868	4.84942
AC079062.1	8.12739	8.16538	7.93221	8.18647	8.16768	8.28875	8.11611	8.07449	8.18672	8.40056	8.28131	8.29625
AC079160.1	3.34272	3.63	2.77774	3.33015	3.75918	3.42745	4.96302	4.78984	4.77195	4.40261	4.7072	4.64478
AC079305.3	1.58615	1.71845	2.13611	1.86727	1.94026	1.81367	1.65636	1.9602	1.79099	1.87865	1.91903	2.00959
AC079313.2	3.50437	2.43527	3.81628	3.63952	3.20187	3.49664	3.59555	4.00451	3.96617	4.1401	4.293	4.15333
AC079336.5	0.203244	0.207519	0.217044	0.378651	0.0361265	0.252059	0.40669	0.056407	0.241413	0.624122	0.244426	0.399681
AC079385.1	3.10103	3.90024	3.69041	3.80666	3.12745	3.34309	3.30897	3.65226	3.74116	3.27155	3.80356	3.61746
AC079447.1	6.79806	6.75591	6.86531	7.10527	7.05219	6.95781	6.6204	6.89755	6.6671	6.55924	6.46676	6.57614
AC079597.1	1.4841	1.88086	1.50497	1.66643	1.88999	2.30513	2.07966	2.13272	2.6453	1.93297	1.97359	1.69374
AL449266.1	1.35433	1.68245	1.38356	0.920205	1.23797	1.80872	1.87429	0.949816	0.934384	1.36295	1.13038	1.76712
AC079760.2	2.3796	2.62838	2.22494	2.75186	2.70964	2.70234	1.70638	2.33929	2.5842	2.39291	2.29544	2.27712
AC079779.2	1.38866	0.950465	1.28463	1.29492	1.40521	0.984388	1.32811	1.64135	1.46844	1.81287	1.81621	1.584
AC079781.5	5.56411	5.63165	5.46729	5.33988	5.19615	5.56128	5.51348	5.3329	5.42789	5.66388	5.54456	5.51013
AC079807.1	6.10029	6.22267	6.13487	6.41565	6.09288	6.40542	6.11389	6.44091	6.2316	6.44522	6.41207	6.27295
AC080023.1	2.54295	2.17951	2.68596	2.59935	2.66781	2.42205	3.49439	3.32976	3.31801	3.71412	3.70076	3.71359
AC080112.1	6.57984	6.39711	6.76977	6.50587	6.57516	6.42022	7.39105	7.27381	7.31185	7.03308	7.2221	7.25572
AC083798.2	4.90968	5.59274	5.89249	5.3868	5.10572	5.46222	5.95855	6.07156	5.71668	5.73312	5.73166	4.38314
AC083841.2	1.95476	1.9639	1.98419	1.8454	2.32222	2.05799	2.60667	2.98823	2.91371	3.06535	2.99058	2.59122
AC083841.5	2.80558	2.53687	2.4811	2.40397	2.03206	2.67887	2.64726	2.27538	2.22817	3.09488	2.10016	2.86399
AC083843.2	6.68574	6.54948	6.20755	6.1917	6.04558	6.04999	6.09188	6.01308	6.10298	6.39942	6.0443	6.21551
AC083864.1	2.8319	3.19797	3.15354	2.65428	2.74605	2.7274	4.3481	4.01083	4.62626	4.47086	3.93648	4.25969
AC083899.1	4.70073	4.74931	4.67336	4.98097	4.58131	5.01181	5.14469	5.05528	5.31554	4.77834	4.89003	5.16784
AC083923.2	3.12955	2.90155	3.6951	3.7201	3.47132	3.79293	3.53489	3.24823	3.69901	3.62349	2.91004	3.62979
AC083964.2	2.27114	2.3668	2.11841	2.23518	2.10379	2.31375	2.28686	1.96939	2.28511	2.39542	2.06797	2.53657
AC084026.1	1.08641	1.09111	1.10153	1.10795	1.09507	1.13917	2.13508	2.19799	2.65894	2.45382	2.23515	1.91122
AC084125.2	4.16046	3.94446	3.55442	4.01007	4.19651	4.34197	3.94336	3.71329	3.99191	3.9248	4.63436	4.11489
AC084337.2	4.63657	4.79661	4.84139	4.89585	5.21037	5.00324	4.77765	5.17723	4.63796	4.84779	4.96837	5.0151
AC084357.2	2.30567	2.08084	2.54062	2.24291	2.08852	2.43598	3.13638	2.93775	3.00897	2.8375	3.02008	2.6929
AC084357.3	1.86744	1.42493	1.43561	1.62109	1.75274	1.8361	3.00789	2.63838	2.64408	2.53105	2.09374	2.47376
AC084880.4	1.07953	1.08356	1.09251	1.09805	1.67859	1.49887	1.87248	2.0347	2.31732	1.71597	1.98458	2.0588
AC087276.2	2.33784	2.35135	2.29462	1.99584	2.08177	2.29662	1.90316	1.94096	2.03763	2.58448	2.04443	2.74508
AC087280.2	2.62381	2.38169	2.40918	3.02451	2.39212	2.5091	2.25133	2.1565	2.11481	2.59539	2.84069	3.29232
AC087289.1	1.02727	1.03303	0.86295	0.86756	1.19291	0.890176	1.84052	1.28232	1.74356	1.74736	1.84763	1.38465
AC087294.1	2.64237	2.95586	2.25815	2.78919	2.57589	3.04397	3.27079	2.72125	3.07848	2.66697	3.21996	2.99277
AC087380.1	3.0521	3.19663	2.95192	2.97132	3.14727	3.14814	3.6554	3.52248	3.55378	2.96978	3.04136	2.838
AC087521.2	6.96916	6.85717	7.11984	7.13048	7.20082	7.19396	6.22683	6.1976	5.87625	6.20904	6.06965	6.38521
AC087565.3	0.3667	0.371192	0.381197	0.204427	0.199017	0.417935	0.57287	0.602359	0.406772	0.79272	0.720932	0.565647
AC087623.3	1.52237	1.3837	1.54808	1.69334	1.38893	2.28454	2.33194	1.9077	1.85833	1.82308	1.86573	1.72467
AC087632.1	6.35295	6.3183	6.55649	7.02359	6.92827	6.93266	4.28525	4.54039	4.46751	5.58462	4.73006	4.60884
AC087741.1	2.91141	2.63596	2.37705	1.82085	2.36059	1.86108	3.45213	3.48532	2.74868	2.42316	2.84449	3.22592
KCNA2	0.326659	0.157007	0.161254	0.34717	0.61841	0.695235	0.367042	0.713061	0.172117	0.409203	0.536276	0.525534
AC087752.3	0.749395	0.436337	0.771007	0.625262	0.612139	1.10025	0.646448	0.668068	0.809079	1.03037	0.649069	0.943227
AC087762.1	1.74482	1.47985	1.64383	1.50288	1.76256	1.54609	2.16997	2.00482	2.06656	2.38715	2.27021	2.41142
AC087783.2	5.35291	5.08568	5.23837	5.09143	5.05808	5.07055	5.34003	5.41197	4.73513	5.11664	5.14305	4.97516
AC087857.1	3.50155	3.34396	3.84226	3.18682	3.35738	3.63505	3.47103	3.39519	3.59449	3.61749	4.11986	3.74295
AC089987.1	2.20951	2.04949	2.52751	2.25474	2.22771	2.32014	4.09609	3.74425	3.75844	4.46101	4.44992	4.35894
AC090114.2	3.15786	3.24332	3.12986	2.97668	3.10992	3.32776	3.96466	3.50899	4.04232	3.89579	3.93216	3.76332
AC090114.3	2.84126	2.58521	2.61141	3.25463	3.08496	2.81388	3.38729	3.03225	2.7828	3.65839	3.20652	3.42479
AC090124.1	1.01089	1.01568	1.02628	1.03281	1.0197	1.28372	1.98499	1.79958	1.26661	2.72026	2.43289	2.60411
AC090193.1	2.38237	2.50636	2.53356	2.43377	2.13384	2.50865	3.69195	3.68479	3.33484	3.49677	3.28525	3.3762
AC090198.1	3.18288	3.02901	2.38952	2.51646	2.48449	2.80152	3.33764	3.22961	2.85792	3.23522	2.68083	2.66019
AL390195.2	0.883447	0.890355	0.57506	0.578544	0.745975	0.793474	0.945989	1.25902	0.944948	1.01108	1.22033	1.20418
AC090227.1	1.03094	1.18458	1.20094	1.8464	0.867276	1.26077	1.38596	1.10543	1.24263	1.60667	1.39082	1.50068
AC090229.1	0.412531	0.734369	0.882366	0.758412	0.739996	0.635529	0.624529	0.818444	0.432464	1.00813	0.627132	1.04546
C1orf162	0.331237	0.156975	0.161486	0.16428	0.494629	0.178013	0.818545	0.393613	0.932517	0.416027	0.545841	0.534877
AC090510.1	2.55762	2.01269	2.5246	2.76235	2.50609	2.33686	3.0933	1.96587	2.88701	2.41294	2.20302	2.06533
AC090515.2	4.19693	4.17953	4.2219	4.28539	3.94315	3.82583	4.44234	3.92416	4.43945	4.33063	4.12733	4.52113
AC090515.4	2.41092	2.86178	2.29982	2.59214	2.67414	2.19464	4.03131	4.26643	4.38366	3.79307	3.51844	4.08228
AC090525.2	1.61261	1.61929	1.63408	1.83284	1.62491	1.68731	3.48776	3.42668	3.43844	3.20922	3.24378	3.15541
AC090587.2	1.33211	1.55658	1.08113	1.59623	1.21977	1.12487	1.27177	1.5794	1.40967	1.49296	1.11535	1.26376
AC090617.6	2.31644	2.17157	2.00511	2.01953	2.09066	2.19956	1.94751	1.85139	2.17144	2.03476	1.95258	2.1605
AC090826.1	4.17211	4.6866	4.13626	3.87641	3.2569	3.91336	5.38019	5.27643	5.4649	5.48621	5.41047	5.39166
AC090907.2	4.56737	4.21735	4.69726	4.46246	4.37015	4.4922	5.58088	5.67934	5.749	5.74892	5.42965	5.7837
AC091045.1	4.68936	4.49586	4.78229	4.63144	4.63986	4.49885	4.87086	4.96007	4.68065	4.92929	4.96485	4.95761
AC091100.1	3.5294	3.46667	3.90853	3.33969	3.55798	3.4299	5.40187	4.90662	5.34629	5.46301	5.39712	5.69938
AC091114.1	1.6565	1.66486	1.81625	1.6949	1.52324	1.7511	1.73186	2.45584	2.39022	2.09996	2.48019	2.45591
AC091167.3	1.75934	1.08585	1.09454	1.2837	1.78102	1.12621	1.86527	1.51314	1.62059	1.84992	2.24096	2.21691
AC091167.7	3.12826	2.97421	3.00371	3.34538	4.02658	3.52125	3.96925	3.48441	3.8757	3.82953	4.46647	3.53188
AC091178.1	1.1443	1.60689	1.6282	1.64137	2.02878	2.05953	1.18098	2.18554	1.18038	1.9121	2.37714	1.53041
AC091182.1	0.600702	0.603435	0.609516	0.95697	0.60574	1.15389	1.13382	1.17297	1.13252	1.21511	1.13857	1.36481
AC091271.1	1.39486	1.0835	1.26765	1.27587	1.54107	1.31621	1.73408	1.78135	1.948	1.69456	2.13656	2.02887
AC091390.4	2.60169	3.34292	2.82022	2.91951	3.08433	2.3835	3.58115	3.27249	2.89994	3.27846	2.49826	2.59673
AP4B1-AS1	0.900247	0.732681	0.739081	1.21655	0.909974	1.4049	1.49523	1.29462	1.3803	0.997623	1.26002	1.24558
AC091551.1	3.07752	3.70167	3.8747	3.85742	3.45283	3.66861	3.50503	3.70474	3.89005	3.41774	3.44482	4.00377
AC091729.3	3.0381	2.3887	2.69015	2.709	2.74865	2.8011	2.4792	2.73943	2.47751	2.89691	2.77706	2.83568
HIPK1-AS1	-0.628286	-0.627149	-0.624612	-0.623039	-0.626188	-0.615281	-0.41816	-0.400693	-0.249912	-0.381841	-0.245749	-0.255619
AC091806.1	3.73733	3.5337	3.1756	3.30515	3.3695	3.14048	5.79031	6.17489	5.91001	5.68931	5.91488	5.83949
AC091825.1	2.10741	2.50247	2.53271	2.15322	2.23674	2.22034	2.69435	2.47787	2.51971	2.8261	2.61881	2.59645
AC091959.3	6.07363	7.12253	6.88906	7.30495	7.02846	6.89685	7.16612	7.21906	6.76155	7.24524	7.21091	7.25951
AC091982.4	1.4872	1.22426	1.38553	1.64669	1.50378	1.09277	1.80291	1.60909	1.9016	1.65281	1.6976	1.55851
AC091987.1	3.95561	4.22473	3.74336	4.08437	4.2778	4.3809	3.89761	4.29078	4.61751	4.51108	4.66215	5.00725
AC092042.3	4.33065	3.99727	4.36155	3.59944	3.68965	3.12467	4.76053	3.48079	5.26328	5.41733	4.41336	4.79156
AC092053.3	2.67667	3.75826	2.82784	3.67634	3.77391	3.67845	3.36775	3.83243	3.90333	3.5875	4.49443	4.2445
AC092070.2	6.41379	6.58785	6.48429	6.57135	6.38514	6.49975	6.68746	6.91617	6.6369	6.75919	6.81339	6.87151
TSPAN2	5.24979	5.46689	5.50807	5.23076	5.02281	5.09139	3.28975	3.23636	3.48034	3.16591	3.06407	3.27481
AC092073.1	3.91246	3.32505	3.52661	3.89871	3.98261	3.43459	2.91861	2.74905	2.81234	2.92721	3.02161	3.08614
AC092115.3	2.92864	2.61808	2.43291	2.99934	2.418	2.38553	3.06702	2.97066	3.38487	3.20873	3.50306	3.47371
CASQ2	1.5923	1.60423	1.42979	1.55025	1.30074	1.38366	1.06249	1.25581	0.874641	1.11272	1.06542	1.05656
AC092117.1	0.595625	0.600427	0.43185	0.435042	0.604478	0.650329	1.07491	0.835124	0.803422	1.0266	0.95271	0.938868
AC092142.1	2.26427	1.53116	2.10544	1.72133	1.97553	2.1954	2.71014	2.33454	2.63442	2.5008	2.56559	2.26706
AC092143.4	3.18965	3.35677	3.39069	3.48248	3.56606	4.04992	4.46112	4.13636	4.42669	4.31445	4.1909	3.83892
AC092167.1	3.25385	3.27086	3.05914	2.75178	2.61933	2.83673	3.51564	2.75625	3.0695	3.20772	3.29312	3.49646
AC092171.2	9.22761	9.22861	9.22281	8.95316	8.90209	9.0515	9.00134	8.81863	8.95006	8.88843	8.85425	8.8111
AL157904.1	0.988891	1.34314	1.00271	1.20521	0.996801	1.03718	1.41074	2.50003	2.2032	1.4887	1.93689	2.33974
AC092171.5	0.262592	0.833808	0.60182	0.454555	0.592767	0.655281	0.281153	0.290476	0.474244	0.86016	0.787901	0.469841
AC092279.1	4.81884	5.19721	5.40712	4.77523	5.04931	4.82309	5.77303	5.77204	5.72209	6.40466	5.97096	5.31795
AC092287.1	1.3698	1.23166	1.39427	1.53828	1.62875	1.29149	1.70276	1.30421	1.81265	1.66347	1.7084	2.0786
AC092295.2	2.69939	2.80978	2.83901	2.85704	3.07283	2.83814	3.62894	3.59507	3.67763	3.94735	3.78651	3.80088
AC092329.1	5.01264	5.38828	5.30179	4.94184	5.49933	5.51475	4.25458	4.66102	4.69038	5.07305	4.66666	4.38647
AC092329.3	5.46594	5.60869	5.58472	5.79937	5.5229	5.55633	4.98769	4.71221	4.89015	5.10177	4.96748	4.90445
PNRC2P1	1.84468	1.66269	1.44117	1.58259	1.28663	1.76819	1.7446	1.51888	1.8527	1.3815	1.75019	1.61249
AC092329.4	4.8316	4.74156	4.66325	4.63681	4.49332	4.4769	4.13368	3.78744	4.08076	3.78065	4.09277	4.41207
AC092422.1	1.95272	1.86206	1.9902	2.19107	2.23451	1.97172	1.52897	1.36438	1.52803	1.91266	2.16463	2.14405
AC092490.1	7.61436	7.56584	7.43402	7.48097	7.23139	7.25736	10.0842	10.152	10.0484	9.99795	9.93922	10.1148
AC092574.2	4.26681	3.72027	4.48111	4.48135	4.47963	4.52716	3.60912	3.93532	3.18624	3.95716	3.61765	3.52008
AC092598.1	2.29748	2.43319	2.45842	2.47399	2.31613	2.78511	3.8958	3.25611	3.68738	3.33351	3.7005	3.62344
AC092611.2	4.98431	4.85925	4.82249	4.4787	4.61075	4.953	5.02152	5.39946	5.32262	5.14969	5.22983	5.05179
HSD3BP4	0.70505	0.711717	0.860229	0.580203	0.567196	0.413711	0.601203	1.19621	0.600492	0.645729	0.603801	0.899152
AC092647.5	3.66864	3.00713	3.54417	3.71141	3.66032	2.47211	2.9405	3.61335	2.72105	3.56656	3.60276	3.51841
AC092650.1	4.39099	4.48504	4.56367	4.35076	3.99882	4.32257	5.75328	5.85486	5.45062	5.23345	5.35165	5.16691
AC092683.1	4.37954	4.63797	4.13178	4.2007	4.48071	4.69937	4.48311	4.40533	4.27761	4.76836	4.37601	4.66347
AC092687.3	3.67562	3.23086	3.33543	3.28509	3.24359	3.02223	3.62175	3.96793	4.01663	3.64293	4.02969	4.31897
AC092718.3	5.73024	5.7664	6.04999	5.47256	5.45254	5.87607	5.56457	5.55212	5.60021	5.55552	5.59545	5.14269
AC092718.6	3.56635	3.69551	3.36692	3.04265	3.06391	2.71807	2.46006	2.2103	3.24332	2.56135	2.69553	2.16489
AC092718.8	2.45927	2.04346	2.66883	2.60757	2.85698	3.24568	2.8306	2.15512	2.36849	2.69995	1.96652	2.65353
AC244669.2	0.887666	1.47461	0.898792	0.903538	1.22797	1.12869	1.55844	2.02401	1.6724	1.16947	1.78554	1.54691
AC092755.2	0.0675178	0.0698349	0.0749803	0.0781585	0.071787	0.0936778	0.784664	0.519722	0.08803	1.24078	0.491991	0.636477
AC092757.2	4.02282	4.164	4.16615	3.91345	4.21817	3.63586	4.23113	4.43883	4.53039	4.44485	4.69814	4.57546
AC092803.2	2.3847	2.00735	2.30626	2.18817	1.84594	2.63618	3.23996	3.59069	3.23738	3.39957	3.46881	2.87077
AC092811.2	0.910989	0.915074	1.11856	0.92972	0.918513	1.1704	1.33298	2.015	1.74226	1.72506	2.54519	1.83933
AC092821.1	2.27121	1.85234	2.39947	1.88281	1.9859	2.41615	2.38671	2.85187	2.3848	2.28035	2.18394	2.04571
AC092821.3	4.46117	4.08421	4.45494	4.55101	4.27607	4.4914	4.88274	4.61212	4.44632	5.15253	5.18345	5.18974
AC092835.1	3.99054	4.37554	4.35557	4.50927	4.59171	4.78791	3.84043	4.03175	3.63933	3.92586	4.11807	4.04033
AC092849.1	1.19863	0.884705	0.891862	1.2328	1.06196	1.42921	1.64822	1.58086	1.26466	1.49228	1.65436	1.63578
AC092902.2	3.70935	4.11082	3.97987	4.00681	4.22134	4.47707	3.33282	2.62587	2.72535	3.29552	3.41679	3.14919
AC092910.3	4.33998	3.53475	4.08657	4.14998	3.71362	4.16156	4.07651	3.73918	3.72413	3.2267	3.79325	3.36816
AC092944.1	2.94762	2.30908	2.56568	2.34344	3.10854	2.76979	3.34836	3.22806	3.5082	3.22745	3.23373	3.2071
AC092957.1	2.34086	2.47994	2.05832	2.24012	2.48997	2.60199	3.80521	3.8921	3.92723	3.83819	3.77074	4.15399
EMBP1	1.94437	2.05803	2.5602	2.19748	2.47362	2.46265	1.44133	1.65265	2.04064	1.85797	1.78532	2.03029
AC093151.3	1.33469	1.19643	1.35896	1.36932	1.20123	1.56386	1.66737	1.71355	1.54166	1.99313	1.67298	1.53303
AC239859.3	0.0203687	0.358406	0.0264628	0.0290674	0.0238513	0.250014	0.0374758	0.259939	0.804913	0.472413	0.563847	0.403712
AC093155.3	2.76396	2.69209	2.40707	2.29184	1.95762	2.49744	2.98047	3.46585	3.72403	3.76578	3.14196	3.47538
AC093157.1	4.79148	4.6209	4.88294	5.00525	4.85446	5.14096	4.71418	4.53704	4.86453	4.62208	4.42687	4.55437
AC093162.2	3.42087	3.58947	3.41944	2.60407	3.55622	3.27864	3.73281	3.45912	3.5716	3.10524	3.7425	3.43608
AC093227.1	2.09871	1.83185	1.73992	1.62163	1.94339	2.24732	2.0261	1.33593	2.02438	1.8812	1.66089	1.90459
AC093249.6	3.53524	3.32389	2.97561	3.38132	3.12566	3.26175	3.93362	3.97135	3.68967	3.36201	3.98628	3.82341
AC246785.3	-0.550314	-0.549163	-0.366269	-0.20416	-0.0886811	-0.537146	-0.539847	-0.326579	-0.540022	-0.307767	-0.341882	-0.348248
AC093297.2	3.89979	3.9973	3.73061	3.46012	4.08711	4.0201	3.52808	3.66643	3.77396	3.80953	3.84004	3.91199
AC093323.1	6.78395	6.83555	6.75382	6.78353	6.93192	6.79383	7.0937	7.335	7.19575	7.04441	7.11277	7.11648
AC093423.3	3.62365	3.98916	3.85288	3.38697	3.86477	3.72976	2.64544	3.14285	3.16583	3.38689	3.1758	3.06617
AC093525.2	3.29697	3.31337	3.34972	3.16804	2.88145	3.65999	2.97381	3.30029	3.44158	4.03306	3.51504	3.75224
AC093525.4	2.25561	2.94101	2.50622	2.41924	2.74671	1.90197	2.57887	2.99737	3.35638	2.69523	3.01069	3.11631
AC093535.2	4.9291	4.97858	5.13681	5.01439	5.26324	5.32043	6.39076	6.35285	6.53748	6.89843	6.62195	6.57496
AC093582.1	1.11915	1.58723	1.3145	1.13803	1.46	1.1656	2.01443	2.17072	1.66316	2.1329	2.206	2.18267
CD160	1.99322	1.60984	1.7469	1.64299	1.61761	2.30792	1.68383	1.217	1.68245	1.61731	1.54887	1.79589
AC093607.1	1.84751	1.64795	1.54275	1.55288	1.76706	1.74095	2.0446	1.28484	1.71873	2.24033	1.72502	1.93609
AC093616.1	4.90283	5.58166	5.1146	4.65998	4.37255	5.41466	5.23458	5.39549	5.38367	5.18327	5.29157	5.23485
AC093668.2	3.11663	4.71283	2.45589	3.26892	4.18436	4.37777	5.04985	3.48736	3.15092	3.64253	4.34223	3.40005
ANKRD35	3.15426	2.85227	3.0905	2.43425	3.18541	2.50513	2.79888	3.11283	3.11416	2.43733	3.05351	3.22826
AC093673.1	5.06438	4.73313	5.11643	4.88432	5.00626	5.02393	4.4769	4.11958	4.15545	4.42116	4.11286	4.33151
AC093752.1	6.15102	6.23756	5.74409	6.2314	6.29744	6.35575	6.16809	6.16498	6.1515	6.05086	6.42928	6.39272
AC093772.1	1.10363	1.28912	1.11745	1.7434	1.29465	1.35665	2.28573	2.57501	1.79055	2.24056	1.51671	1.78004
LIX1L-AS1	1.10492	1.38809	1.52649	0.951207	1.61756	1.82868	1.15576	0.980722	1.69684	1.3884	1.59142	1.57453
AC093821.1	4.67916	4.35028	4.74495	4.49107	4.68925	4.61796	4.77436	4.65898	4.74057	4.74904	4.58492	4.94655
AC093827.3	1.21474	1.03683	1.04622	1.05201	1.04039	1.08026	2.0561	2.21083	2.22774	1.96211	1.96486	2.13058
AC093895.1	2.96065	3.39074	3.10179	3.51821	3.08255	2.5554	4.65826	4.67016	4.57276	4.6132	4.13722	4.60796
AC093901.1	1.66841	1.79441	1.41328	1.24256	1.40451	1.77685	2.27688	1.47875	2.27479	1.98115	2.10351	2.26139
AC093904.3	0.775061	0.630633	0.4599	0.463264	0.787743	0.479788	0.837309	0.868468	0.836275	1.32684	0.987082	0.973055
AC093904.4	2.02479	2.39079	2.56514	1.83009	2.47589	2.14678	2.23038	2.04486	2.12034	2.09141	2.00684	1.99097
AC093909.6	3.14808	2.80709	3.06902	3.39423	3.11491	3.19137	3.22689	3.42835	3.15441	2.93635	3.16489	2.70338
AC096536.1	1.06984	1.3554	1.37541	1.71642	1.77088	1.7982	1.12058	0.944027	0.928871	1.65	1.43259	1.11435
AC096564.1	1.91554	2.07711	1.76348	1.95547	2.08576	1.81765	3.81487	3.51417	3.47729	3.43183	3.27575	2.98318
AC096677.1	5.66873	6.09099	5.91279	5.90622	6.01018	6.00317	7.30203	7.5111	7.33548	7.28978	7.39285	7.19247
AC096733.2	1.53107	1.41152	1.67824	1.28653	1.10008	1.63508	1.61389	1.90178	1.47218	1.69969	2.13658	1.83784
AC096751.1	3.27216	3.71754	3.32507	4.42021	4.41003	4.08394	2.51217	2.70347	3.1878	3.41369	3.35678	3.25501
AC096887.1	3.12611	3.29399	3.69508	3.60905	3.56257	3.72185	4.51827	4.02795	3.68083	3.95739	4.20737	3.47144
AC097103.2	2.67151	2.07811	1.78097	2.24457	2.33041	2.31664	3.15585	2.95386	2.80347	2.94302	2.63479	3.61395
AC097347.1	3.00741	3.13402	2.79369	2.55582	2.52197	2.91012	2.61016	2.7652	2.87493	2.92304	2.61686	2.37637
AC097359.2	3.62609	3.70504	4.06187	3.63033	3.88938	3.99617	4.62804	4.922	4.71544	5.04808	4.60707	4.95225
AC097376.2	4.70727	4.31785	4.49592	4.5853	4.36928	4.74958	4.31146	3.97031	4.30874	4.43399	4.36356	4.55534
AC097460.1	2.64996	2.02171	2.51667	2.71383	2.9593	2.71594	2.77508	3.00176	3.25171	2.80794	2.5951	2.67118
ABHD17AP1	-1.34267	-1.34052	-1.33578	-1.33288	-1.33872	-1.14253	-1.32369	-1.13811	-1.324	-1.12849	-1.14612	-1.14951
AC097461.1	3.55809	3.02401	2.75261	3.56275	3.2739	2.86159	2.62763	3.22079	2.50868	2.61028	2.51615	3.13312
AC097478.1	6.61448	6.76442	6.32362	6.18486	6.48572	6.2842	6.5969	6.70478	6.71533	6.64669	6.82445	6.66723
AC097512.1	3.3538	2.99528	3.86852	3.65973	3.55904	3.46397	3.35508	4.0143	3.55977	3.95134	3.98647	3.66258
AC097639.1	1.50895	1.337	1.34813	1.355	1.81593	1.76286	2.3412	2.86852	2.33911	1.98543	2.73844	2.71115
AC245100.4	1.39103	1.39882	1.08812	1.56259	1.40538	1.11773	2.12438	2.00091	1.94349	1.53421	1.84921	1.7182
AC097658.2	2.27399	2.36139	2.23859	1.85146	1.82534	1.42957	2.22425	1.93622	1.89207	1.98218	2.13108	1.883
AC097662.1	2.49478	2.11842	2.14095	2.02589	2.59959	2.45714	2.85321	2.84727	2.91885	2.29422	2.78871	2.05506
AC097713.1	4.24878	4.26544	4.35501	4.52347	4.27945	4.37787	6.10282	6.31	6.09936	6.7735	7.05759	6.8825
AC098484.3	5.42887	4.94728	5.20324	5.37273	5.03884	5.12648	5.08102	5.08304	5.32103	5.14482	5.51658	5.18689
AC098487.1	2.4349	2.32472	2.93873	2.79318	3.18421	2.67725	3.24015	3.16964	3.70801	3.31894	3.24897	3.0843
AC098613.1	7.42525	7.55762	7.2044	7.49922	7.28769	7.42832	8.52363	8.49157	8.5554	8.39511	8.38006	8.4334
AC098617.1	0.940022	0.491243	0.832063	0.684098	0.67046	0.717573	1.01658	0.522364	0.871151	1.23572	1.26418	0.700597
AC243772.3	0.967388	1.25089	0.984676	1.28247	0.803548	0.831988	1.44737	1.36104	1.32009	1.24719	1.56638	1.54803
AC098828.3	3.4977	3.43071	3.76073	4.45241	4.43285	3.81836	5.05491	5.00157	4.76576	5.25261	5.25646	5.29483
AC098850.4	3.99008	4.45812	4.09313	4.67565	4.41157	4.59656	4.32808	4.27557	4.44288	4.40832	4.41813	4.38717
AC098864.1	7.1391	7.16345	7.11603	7.25535	7.25756	7.30686	5.95868	6.16977	6.07761	6.40868	6.15549	6.10667
AC098934.1	6.05304	6.08694	5.92445	5.82979	5.90666	6.00459	5.55571	5.60257	5.7442	5.67543	5.75873	5.46913
AC098934.2	2.75158	3.1219	2.56126	2.26835	2.77929	2.66723	2.31376	2.06373	2.8075	2.94328	2.81749	2.62271
AC099062.1	0.763999	0.769326	0.781168	0.598704	0.773816	0.618005	1.26218	0.624277	1.57957	1.21389	1.49164	1.12151
AC099329.1	2.49358	4.98417	3.9521	3.74239	4.6679	2.43478	2.58494	4.59182	2.58343	4.66188	2.87246	4.53098
AC099329.2	7.905	7.91071	7.91471	7.52799	7.56242	7.59558	8.47264	8.37049	8.22327	8.32468	8.4166	8.41291
AC099329.3	5.79341	5.58024	5.53139	5.65953	5.94303	5.86809	4.94602	5.35154	5.42125	5.4206	4.9561	5.07995
AC099343.3	0.236322	0.238347	0.576877	0.72274	0.416396	0.630299	0.254702	0.470059	0.448626	0.835707	0.763455	0.607775
AC099489.1	2.22603	2.13595	1.91605	2.05908	2.14538	2.4654	1.96642	2.39002	2.10201	2.90605	2.77201	2.74672
AC099518.1	1.46594	1.01795	1.36039	1.21396	1.19752	1.05576	1.67739	1.84371	2.07501	1.89947	1.55486	1.88167
AC099518.3	2.92213	2.33663	2.48768	2.72553	2.2026	2.28531	3.57481	3.97519	3.80361	3.56923	3.41796	3.60474
AC099520.1	4.72455	5.15142	4.81764	4.84427	5.21105	5.3224	5.64008	5.04709	4.95752	5.59841	5.26318	5.72453
AC099548.2	5.79622	5.68231	5.60753	5.33512	5.70103	5.7642	5.6082	5.68259	5.28041	5.4912	5.45803	5.50773
AC099552.1	1.60276	1.42762	1.62796	1.44805	1.43242	1.48594	3.08984	2.52035	3.08713	2.68635	3.09975	2.61348
AC099567.1	4.94889	4.94387	4.87917	4.78318	4.47774	4.72864	5.48649	5.29935	5.425	5.89659	5.81041	5.72987
AC099778.1	1.40547	1.41325	1.43055	1.44125	1.41981	1.49372	1.95784	1.51081	2.28865	1.84075	1.31681	1.84298
AC099850.2	6.9862	6.53116	6.74742	6.62081	6.37391	6.40715	4.02108	4.30724	4.61945	4.3086	4.37157	4.50687
AC100771.2	1.87268	1.99461	2.21704	1.78647	1.76379	2.10611	2.19072	2.12976	2.18896	2.18193	2.6938	2.06931
AC100802.1	1.28261	1.11339	1.12225	1.31164	1.29425	1.67498	1.78219	2.06005	1.65137	2.40123	2.00996	2.25099
AC100803.2	0.783323	0.973385	0.794829	0.799728	0.789907	0.823633	2.06107	1.53048	1.34709	1.82806	1.60883	1.58949
AC100810.1	4.64566	4.39413	4.68957	4.36741	4.37952	4.34578	4.38073	4.05196	3.73102	3.94676	4.13778	3.6469
AC100861.1	5.28519	5.13922	5.29192	5.36146	5.22154	5.27032	5.58867	5.62585	5.40804	5.76181	5.63572	5.5472
AC102953.2	4.3252	4.34502	4.45309	3.96945	4.01623	4.51219	4.53571	4.06874	4.04319	4.44758	4.1539	4.2567
AC103409.1	1.14835	1.15429	0.98696	1.33419	1.1593	1.01604	1.64304	2.01634	1.51288	1.97811	1.76465	1.94288
AC103706.1	1.93252	1.94217	2.07742	1.97691	2.06249	2.16508	2.14015	2.40406	2.24691	2.35857	2.60659	2.33344
AC103739.1	-0.232095	-0.0545058	-0.0453807	-0.0397228	-0.229372	0.16031	-0.0214195	-0.00272453	-0.218908	0.364283	-0.0191541	-0.0259956
AC103740.1	2.58117	3.08558	2.72118	2.39808	2.4934	2.92432	3.46138	3.48057	3.21099	3.56198	3.6264	3.44225
AC103740.2	4.96834	4.80814	5.00302	4.90935	5.13459	4.68755	3.50838	3.94558	3.41725	3.54651	3.59904	3.65065
AC103760.1	2.75614	3.52503	3.11762	3.06606	3.16321	2.99475	3.20553	3.4767	3.20327	3.34604	3.28399	3.25828
AC103876.1	2.97114	3.22098	3.25925	3.0432	3.42811	2.91453	2.34504	2.64369	2.96228	2.57313	2.4807	3.02416
AC104041.1	4.89184	4.73949	4.64847	4.74394	4.33975	4.87146	5.87805	5.53942	5.58789	5.41766	5.58565	6.02508
AC104066.1	1.70641	1.86341	1.88369	2.15495	1.54622	1.79067	2.96255	2.3766	2.51675	2.82867	2.84231	3.05861
AC104088.1	4.28957	4.18814	4.22845	4.2091	4.65094	4.37425	4.87993	4.9981	4.92941	4.6306	4.80699	4.74457
AC104109.3	2.67949	2.23333	2.44064	2.172	2.24345	2.45787	2.22075	2.00312	1.9635	2.32343	2.89445	2.08921
AC104109.4	4.34771	3.91085	4.44351	3.92499	4.10137	3.74041	4.39119	3.9669	4.09827	3.98443	4.36453	4.73606
CTXND2	0.301762	0.484126	0.309156	0.312314	0.305988	0.327816	0.841059	0.879146	0.969835	0.757388	0.84568	0.9605
AC104118.1	2.15579	2.08385	1.66966	1.81121	2.18015	1.57446	2.18369	1.89524	1.7148	2.0735	1.72036	2.26025
AC104123.1	0.696982	0.884109	0.896704	0.711853	1.04822	0.942597	1.61104	0.740622	1.10155	1.61099	1.25798	1.94114
AC104134.1	5.92227	5.76414	5.88192	5.55171	5.47532	5.86722	5.64387	5.37607	5.58258	5.64431	5.89259	6.03847
AC104162.1	0.935641	1.10971	1.52508	1.28406	1.11443	1.33443	1.31716	1.63036	1.58283	1.80218	1.46375	1.68453
AC104212.3	3.54339	3.73968	3.88431	3.47249	3.95654	3.78927	4.51756	4.63935	4.79909	4.51963	4.35253	4.42894
AC104435.2	0.330829	0.333365	0.339004	0.34249	0.335504	0.359553	1.02218	0.583627	0.887063	0.96964	1.25585	1.12926
AC104447.1	2.75315	2.83817	3.27047	3.08495	3.14658	3.25759	2.16694	2.04637	2.30207	2.65282	2.17202	2.00318
AC104452.1	5.54474	6.01366	4.07973	6.20964	5.70547	4.60115	6.4249	5.64745	5.10685	4.66878	4.70568	6.37207
AC104461.1	3.7853	4.106	3.93852	3.91545	3.65513	4.03376	4.33445	4.16998	4.53171	3.62961	3.9516	4.4501
AC104532.1	2.24586	2.42554	2.08614	2.69231	2.07078	2.05017	2.88843	2.07198	1.72933	2.58178	1.89318	1.72274
AC104534.1	3.53915	3.16984	3.19712	3.60983	3.29031	3.16335	5.9824	6.27803	6.08611	5.62125	6.19187	6.11294
AC104662.2	3.84989	5.07817	5.18341	4.90289	4.79538	5.4523	4.92131	4.48238	3.13054	3.94584	4.56484	4.14771
AC104785.1	1.17773	1.18407	1.01058	1.01607	1.00506	1.04289	2.10029	1.73687	1.9113	2.13655	2.10804	1.89909
AC104819.3	0.565768	1.03274	0.757814	0.578253	0.570769	0.596584	1.23165	1.14169	0.955169	1.32499	1.10726	1.33493
AC104823.1	5.0445	4.94078	5.18031	4.74001	4.75422	4.43289	5.77492	5.79622	5.85724	5.6654	5.31203	5.59165
AC104825.2	4.42139	4.44076	4.37042	4.26862	3.97057	4.12605	5.22289	5.05798	5.49523	5.10027	5.07785	5.06697
AC104836.1	4.69217	3.80249	4.86191	5.07256	4.09068	4.4428	4.72997	4.39169	5.39413	4.61361	4.56978	4.96003
AC104984.4	0.62603	0.451806	0.457439	0.460926	0.635296	1.0081	0.671492	1.02698	1.11662	1.33677	0.844894	0.833309
AC104986.2	3.06453	2.36375	2.97388	2.63483	2.9534	2.9202	2.88911	3.27783	3.74037	3.35335	3.21586	3.48825
AC105036.3	3.86577	4.15826	4.53215	4.26404	4.50288	4.24662	3.64567	3.31324	3.34197	3.92583	3.71869	3.48846
AC105046.1	0.47338	0.666445	0.482872	0.486915	0.978165	1.06387	0.710219	0.513046	0.49947	1.63171	1.60802	1.03309
AC105052.3	7.03789	7.31154	7.34053	7.08303	6.45111	7.33288	7.89213	7.82196	7.62806	7.92185	7.74521	8.13225
AC105052.4	2.2997	3.6962	2.32711	3.71304	4.50244	3.78203	2.37598	2.41348	4.6583	4.8106	4.881	3.87801
AC105118.1	2.1484	2.0454	1.93736	2.20079	1.61101	2.27726	2.36227	2.30209	2.7923	2.93853	2.93797	2.7775
AC105206.1	-0.172506	0.00961121	-0.16726	0.0249842	-0.169509	0.381317	-0.157765	0.243722	-0.158011	0.437754	0.218499	0.0392399
AL589765.1	0.00957395	0.166254	-0.160794	-0.1586	0.0173302	-0.147798	-0.151505	-0.144271	0.361904	0.087546	0.220167	0.48172
AC105206.2	3.97084	3.45857	3.55571	3.44997	3.53311	3.62271	4.14267	3.89984	3.64782	4.18595	3.93363	4.12183
AC105219.1	2.01469	2.1896	1.96045	1.75617	1.60518	1.81828	1.91786	1.83854	1.65992	1.88328	1.92355	1.7868
AC105219.4	1.9516	2.20999	2.23638	1.84017	1.64598	1.89226	2.78511	3.07257	2.85821	3.15253	2.42573	3.35514
AC105233.5	0.615565	0.474801	0.48492	0.645552	0.627568	0.689766	0.674586	0.329546	0.31991	0.892819	0.513995	0.807388
AC105285.1	2.92847	2.65371	3.20403	3.6303	3.48124	3.46626	3.21839	3.68282	3.88857	3.35608	3.30153	3.53114
AC105345.1	2.9238	3.18974	2.7571	3.24599	2.84975	2.72147	3.71153	4.0452	4.12235	4.58854	4.57578	3.98241
AC105411.1	0.730399	1.19225	1.21192	0.927901	0.913043	1.28373	1.39136	0.770588	0.756743	1.7207	1.39689	1.38019
Y_RNA_41	-0.895976	-0.895128	-0.893235	-0.892058	-0.894412	-0.886228	-0.695767	-0.679572	-0.696303	-0.482245	-0.693806	-0.699726
AC105760.2	1.82148	1.94194	2.24795	2.17894	1.95085	2.05122	2.13529	1.64531	1.90493	1.99434	2.1416	2.22019
AC105942.1	3.35075	3.71045	3.70895	3.899	3.72633	3.94597	2.96686	2.91835	2.96492	3.3667	3.06842	2.95259
AC106706.1	1.64916	1.99489	1.85686	1.68027	1.66167	1.72518	3.56449	2.75219	3.37188	3.79084	3.21783	3.4041
AC106771.1	4.72359	4.80612	4.90962	4.8437	4.93954	4.90254	5.71555	5.55805	5.77479	6.1138	5.99795	5.88239
AL450992.1	2.0136	1.50038	1.36829	1.88772	1.63638	2.3297	1.93872	1.59874	1.5622	1.46027	1.56767	1.926
AC106782.1	2.53107	2.11274	2.29534	2.58577	2.86624	2.66523	4.09104	4.06828	4.05197	3.9877	3.62167	3.99559
AC106782.2	2.30123	3.03521	3.01073	3.2601	2.70545	2.74632	3.03601	2.56406	2.26232	2.6194	3.04445	2.70144
AC106782.5	1.42106	1.30155	1.16799	1.58128	1.43757	1.21379	1.50197	1.2262	1.93046	1.84333	1.36563	1.49205
AC106786.2	2.2557	2.14045	1.84887	2.52802	2.67402	2.37748	3.1471	3.34393	3.14462	2.90792	3.38387	2.92282
PUDPP2	-1.13955	-1.13876	-1.13697	-1.13474	-1.13808	-1.11941	-1.1246	-0.919866	-0.762265	-0.909261	-0.929283	-0.935209
AC106791.1	2.4439	2.15592	2.17828	2.67033	2.46782	2.25987	2.88237	2.95077	2.55879	2.45977	2.65793	2.54646
AC106795.1	8.47392	8.32054	8.30157	8.45496	8.42485	8.54943	7.7803	7.57259	7.61224	7.58416	7.60453	7.54658
AC106869.1	8.019	7.64203	7.61044	7.91016	8.00616	7.9221	5.02278	4.99922	5.41286	5.21273	5.3638	5.16495
LCE2B	0.106174	0.108282	0.11297	0.115871	0.297242	0.130096	1.11171	0.536032	0.655254	0.375207	0.509266	0.498095
LCE2A	0.636766	0.639973	0.647094	0.651493	0.831585	0.672981	1.66071	1.72008	1.45234	0.924718	1.20506	1.54847
AC106886.5	9.04684	9.0452	9.02421	9.27238	9.05533	8.96315	9.33767	9.31842	9.25515	8.97592	9.22076	8.93498
AC106900.1	1.69906	2.14476	1.57807	1.73694	1.71424	1.7925	2.14587	2.30336	2.42133	2.00208	2.43106	2.40796
SPRR1B	2.35628	2.00855	2.47727	2.33948	2.76492	1.99605	1.67874	2.26029	1.49711	1.91377	2.2133	1.96273
AC107032.2	0.917896	0.921546	1.27382	1.28461	1.10659	1.16341	1.59766	1.76685	1.14872	1.55427	1.92397	2.21778
SPRR2G	0.278772	0.461335	0.472016	0.289177	0.282939	0.511107	1.26607	0.701251	0.817096	0.545065	0.674227	0.662953
AC107068.2	4.58941	4.71337	4.62873	4.62843	4.82572	5.02682	3.93811	3.80986	4.15186	4.15107	4.30272	3.92011
AC107072.1	3.5699	3.58969	3.46394	3.53492	3.18312	3.28449	1.98083	2.3574	2.31185	2.80233	2.31868	2.30247
AC107214.1	2.25367	2.42927	2.20075	1.86878	2.44113	2.29654	2.04057	2.42476	2.26754	2.48577	2.1668	1.74498
AC107398.2	0.752692	0.756243	0.764123	0.768988	0.759233	1.00554	1.1682	1.62919	1.31979	1.90903	1.79162	1.85963
AC107419.1	3.4535	3.34346	3.37811	3.32832	3.54234	3.50367	3.82787	3.90675	4.09564	3.99105	3.61044	4.38788
AC107871.1	4.84387	4.63056	4.67606	4.98895	5.43016	5.66173	4.52201	3.58347	3.77809	4.3744	4.91911	4.24307
AC107871.2	1.85352	1.75073	2.25641	2.00861	2.07075	2.28275	1.68829	2.31163	1.52964	1.91496	1.69268	1.52365
AC107954.1	1.15373	0.971855	0.981236	0.987023	0.975416	1.0152	2.26303	1.85363	1.67651	2.13619	2.41444	1.66592
S100A2	2.16384	1.77676	1.98504	1.46097	1.56835	1.65477	1.49483	1.67478	1.49368	1.39074	1.63871	1.32954
AC107959.1	3.4602	4.68595	3.93896	3.91078	3.8629	3.25084	4.57217	4.89882	4.18548	4.82243	4.96463	4.55006
S100A14	3.3952	2.76029	3.1763	3.08745	3.47196	3.65735	2.13319	1.81082	1.78195	2.04671	1.97511	2.12237
AC107959.2	4.97822	5.19161	5.23176	4.93869	4.85297	4.69035	7.84176	7.90339	7.96448	7.75963	7.81562	7.86805
AC107983.2	5.85621	6.32868	6.37696	7.13945	7.23532	7.23229	6.85168	6.63062	6.39318	6.65218	6.71656	6.80244
AC108010.1	3.18589	4.0495	3.60171	3.45577	3.13868	3.93998	3.46268	3.38663	3.75172	3.5361	3.59785	3.50969
AC108062.1	4.12636	4.36778	4.09879	4.76082	4.4175	4.76124	4.33401	4.28151	4.24514	4.08963	4.69631	4.4672
AC108112.1	2.83686	3.78939	3.48511	2.89361	2.75415	3.68068	3.75019	3.77507	3.74754	3.67256	3.99315	4.08066
AC108134.1	4.14872	4.26468	3.46534	3.26102	3.96273	3.3541	4.00771	3.98971	3.85649	4.31208	3.81397	3.98772
AC108174.1	3.11152	3.73607	3.15112	3.16794	3.13419	3.24987	6.15091	5.89056	6.05827	5.98961	5.77105	5.82166
AC108449.2	1.97062	1.85637	2.39899	2.23507	2.29511	2.20419	1.92354	2.44336	2.28583	2.14972	2.56804	2.62177
AC108488.1	2.38132	2.49198	2.18208	2.63016	2.89741	3.0442	2.77759	2.92486	3.07359	2.46297	2.94508	2.9204
AC108488.2	7.34922	7.4358	7.42804	7.68304	7.45053	7.63639	7.53343	7.5507	7.5195	7.41707	7.35634	7.44375
AC108676.1	6.26881	6.28158	6.24781	6.03448	6.06626	6.10383	6.45018	6.37978	6.44691	6.20172	6.13919	6.20999
AC108860.2	2.36231	2.01754	1.65221	2.34571	1.91333	2.00529	2.31375	2.2673	2.21239	2.52972	1.69415	2.29977
AC109309.1	1.32867	1.33413	1.53653	1.35368	1.33873	1.38989	2.95043	2.90809	2.45789	2.50178	2.55317	2.81175
AC109322.1	2.34925	1.93494	2.19416	2.09426	2.1789	2.28377	2.46518	2.42055	2.91732	2.47847	2.47217	2.62342
AC109326.1	1.20738	1.21463	1.36186	1.24076	1.34976	0.933433	1.11292	1.45246	1.6462	1.49515	1.41764	1.63563
AC109347.1	0.846599	0.851979	0.680764	0.684794	0.856514	0.704578	1.34017	1.09691	1.45412	1.55995	1.21551	1.5466
AC109439.2	1.52645	1.26124	1.27426	1.89208	1.65893	2.15645	1.60898	1.50336	1.73183	1.69453	1.61399	1.30182
AC109454.1	-0.119024	-0.31215	-0.308165	-0.305702	-0.310638	-0.293669	-0.0781427	-0.0578046	-0.0788198	0.861715	-0.0756706	-0.0831425
AC109454.3	4.29675	4.58428	4.35772	4.12165	4.21036	4.01097	4.6488	4.92446	4.50261	5.25779	5.14233	5.10724
AC109460.3	3.30173	3.13005	2.84198	3.54243	3.21001	3.76069	3.71931	2.74898	2.91437	3.22973	3.68054	3.37182
AC109492.1	3.12651	3.01166	2.97257	2.63354	2.60088	2.46267	3.1348	3.34576	3.334	2.90999	3.51617	3.80082
AC109587.1	3.05413	3.13969	2.64736	3.12241	3.34155	3.14017	3.72742	3.47095	3.39616	3.54841	3.68868	3.38075
AC109635.4	5.41888	5.50891	5.16146	5.481	5.60731	5.79455	5.49624	5.48105	5.40929	5.48173	5.50752	5.49332
AC109927.1	0.944438	0.948165	1.30074	1.31163	1.42685	0.986574	2.11498	0.994687	1.94241	1.58218	2.0407	1.72921
AC110023.1	-0.167736	-0.166111	-0.162494	0.0293963	-0.164741	0.0583078	0.219141	0.247827	-0.153249	0.441632	0.0507344	0.357907
AC110079.1	5.15855	5.74624	5.73632	5.76624	5.72114	6.14854	5.38524	5.63222	5.55843	5.83179	6.05849	5.77472
AC112178.1	3.11983	3.48046	3.31931	3.65435	3.84702	3.82377	3.83616	3.80534	3.97621	3.8259	4.03276	3.8662
AC112220.2	3.30605	3.37821	3.35945	3.04193	2.83411	3.36373	3.3278	3.39781	3.25597	3.39901	3.57803	3.31057
AC112220.4	4.17551	3.98999	4.1986	4.14273	3.95884	4.12515	4.45711	4.43072	4.03195	4.3922	4.43192	4.50342
AC112229.4	2.89452	2.37779	2.69931	2.57231	3.02219	2.64184	4.95582	4.69019	4.74923	4.98127	4.73956	4.7032
AC112484.2	2.39469	2.49521	2.5236	2.24218	2.32009	2.79931	2.50174	2.82955	2.97109	2.6134	2.50826	2.75188
AC112487.1	0.831498	1.01564	1.02859	0.847331	1.02055	0.870475	2.00296	1.55912	1.5104	1.46708	1.5177	1.81716
AC112493.1	2.1883	1.67289	1.94067	1.83645	1.80973	1.90174	2.11555	1.60902	2.00213	1.96981	1.88468	2.89157
AC112497.1	2.78376	2.74202	1.55705	2.14315	1.71936	1.94968	2.49926	2.46492	2.87105	2.52776	1.93425	2.05777
AC113189.2	2.59384	2.68109	2.38098	2.49229	2.54156	2.57948	3.06331	2.70105	2.63772	2.3183	2.09529	1.93137
AC113191.1	2.56635	2.25001	2.50588	2.88349	2.68087	3.32558	3.1637	2.92844	3.02252	3.31238	3.03302	2.85026
AC114316.2	1.82757	1.83616	2.10144	1.99895	1.69821	2.06592	2.37683	2.43467	2.70386	2.59543	2.47631	2.6163
EFNA3	2.14187	2.46102	1.98365	2.58088	2.16513	2.0708	1.45085	1.96718	1.92262	1.86344	1.92929	2.03414
AC114485.1	3.46492	3.79557	3.77614	3.9629	4.29051	4.31615	4.68891	4.21958	4.4977	4.68186	4.75638	4.57667
AC114488.2	2.10077	2.28033	1.36958	2.24857	1.67993	2.50623	1.39484	1.92214	2.21344	2.10368	1.88398	2.10108
AC114490.1	1.11787	0.997315	0.685941	1.02251	0.854581	0.903125	1.32022	1.08534	1.1938	1.4122	1.19977	0.885624
AC114490.2	4.38157	5.31466	3.78203	5.37355	5.42312	5.17249	5.56206	5.88868	5.3625	5.64429	5.92641	5.20587
AL713999.1	-0.726597	-0.725473	-0.722969	-0.721417	-0.539394	-0.713779	-0.7164	-0.711286	-0.190297	-0.47516	-0.509456	-0.197675
AC114689.3	2.76474	2.52683	2.55457	2.35602	2.62895	2.29176	3.04487	2.78347	3.23304	2.94285	3.05334	3.27347
AC114763.1	2.98502	2.77114	3.22541	2.72754	3.08003	2.90838	3.25803	2.73128	3.25565	3.33603	3.20032	3.10477
AC114947.1	0.957389	0.964429	0.648077	0.98979	0.819634	1.18419	0.856587	1.05298	1.02003	1.24498	0.859406	1.58645
AC114947.2	2.42491	3.0222	2.11918	3.1394	2.97827	3.31029	2.72847	2.35514	2.01768	2.65425	2.17759	2.79656
AC114956.2	0.838879	0.845487	0.54774	0.719767	0.851065	1.05571	0.898864	0.929005	0.559669	1.11276	1.26473	0.735291
AC114956.3	1.24131	1.42896	1.25706	1.26376	1.59397	1.83053	2.16567	2.50569	2.05636	2.28881	1.94572	3.0681
AC115522.1	4.61102	4.51094	4.50707	4.65667	4.90987	4.81807	6.01627	6.16781	6.1883	6.21248	6.31785	6.16617
AC115618.1	2.12147	1.96885	1.39603	1.91624	1.38759	1.60981	1.85586	2.01961	1.43071	1.81912	1.43498	2.30901
AC115618.2	5.22657	5.06253	5.06235	5.34371	4.93618	5.36403	4.90764	5.11248	5.07609	5.14675	5.19177	5.15829
AC116025.2	-1.01941	-1.01842	-1.01621	-1.01484	-1.01758	-1.0021	-1.0079	-0.996646	-1.00828	-0.391513	-0.615224	-0.625156
AC116050.1	6.63251	6.67871	6.56569	6.73846	6.4033	6.73737	6.31048	6.29507	6.32007	6.66438	6.79444	6.48521
AC116348.2	0.422735	0.284846	0.294194	0.126265	0.288385	0.328693	0.478756	0.141013	0.318184	0.68628	0.482162	0.471872
AC116366.3	5.46863	5.85383	5.74417	5.35739	5.88555	5.69462	6.57828	5.21206	5.6952	5.30447	4.09059	5.44751
AC116535.1	2.56241	2.18692	2.35513	2.2197	2.02775	2.92383	4.09072	3.67543	4.01854	3.81695	3.49284	3.76286
AC116562.4	2.83134	2.54813	3.06271	2.59474	2.55906	2.68176	2.65198	2.71004	2.73844	2.42765	2.65903	2.54227
AC116618.1	5.53751	5.79717	5.46401	5.76329	5.50841	5.52727	5.91699	5.82399	5.6919	5.62199	5.6886	5.59891
AC116913.1	2.41567	2.15243	2.06349	2.19202	2.04989	2.37644	2.34889	2.50472	2.23906	2.21283	2.70633	2.82075
AC117386.2	1.81868	2.18647	1.4634	1.86675	1.94015	1.81284	1.91307	1.68998	1.79004	2.01082	2.12857	1.64596
AC117394.1	0.384955	0.387501	0.393165	0.39667	0.389648	0.413857	0.936713	1.2365	0.935412	1.28958	0.941465	0.927105
AC117402.1	3.90664	4.31175	4.19649	3.90155	3.70424	3.91947	3.82603	3.78218	3.76688	3.98271	3.77839	3.86092
AC118553.2	7.48563	7.719	7.73887	7.68612	7.73869	8.01545	7.6443	7.95682	7.63083	8.07771	7.475	7.67393
AL355388.2	1.23358	1.13001	1.26483	0.876367	1.00875	1.21734	1.19778	0.723803	1.19652	0.945818	1.06219	0.893052
AC118755.2	1.91003	1.91827	2.08877	2.10221	2.07525	2.0028	3.33937	2.96379	3.28293	3.1934	3.29537	3.41907
AC119403.1	4.23103	4.14042	4.25776	4.28406	4.07579	4.29197	4.24965	4.04067	3.84892	4.42015	4.37866	4.18698
AC119674.2	4.08353	3.57631	3.14979	4.09174	3.95506	3.92368	4.29452	4.1669	4.46692	4.34579	4.04859	4.3106
AC119751.3	4.80053	5.31707	5.14483	4.58917	5.00823	4.85216	4.74211	4.82748	4.7725	4.72718	5.04746	4.93405
AC120036.2	2.17198	2.36966	2.20616	2.57948	2.38032	2.04434	2.47099	2.61841	2.4691	2.36915	2.84982	2.01756
AC120057.3	2.69609	2.61146	4.57024	2.66228	2.25632	2.75642	2.60816	2.99558	2.47751	4.83267	2.73193	2.70889
AC120114.1	1.26478	1.87746	1.56215	1.81412	1.67452	1.76013	1.73922	1.63907	2.2924	1.82407	2.07008	1.84821
AC120193.1	0.10092	0.280229	0.107092	0.109732	0.437759	0.326774	0.316343	0.514097	0.315667	0.84807	0.488183	0.477382
AC120498.4	4.75666	4.86057	4.15225	4.32836	4.56753	4.58358	5.43566	5.40911	5.43244	5.71067	5.64051	5.87353
AC121342.1	1.4447	1.7953	1.71582	1.93271	1.98534	1.79971	1.51387	1.8224	1.35447	1.87251	1.35857	1.34886
BGLAP	-0.29738	-0.295884	-0.292552	-0.290487	-0.111406	-0.280329	-0.0814262	-0.0625456	0.089018	0.148763	0.373696	-0.0860518
AC121761.1	2.17936	2.30391	2.32998	2.0964	2.59985	2.29951	3.00866	3.57405	3.13274	2.50637	2.2809	2.8488
AC121764.2	0.816228	0.489605	0.680555	0.687578	0.491811	0.722044	0.710231	1.0665	1.0262	1.49097	1.16304	0.704576
AC123788.1	1.31669	1.50376	1.51999	1.34029	1.32617	1.90611	2.33805	2.66014	2.23808	2.12162	3.07975	2.64384
AC123912.1	1.74116	1.75077	1.77214	1.90477	1.48153	1.35187	1.68755	2.11755	2.06283	2.47432	2.17313	2.40763
AC124067.4	1.52512	1.19975	1.20973	1.40314	1.20354	1.44825	2.28841	2.35291	2.28626	1.98318	2.52753	2.18427
AC124242.1	2.18603	2.43262	2.45909	2.47543	2.20366	2.55524	3.06309	3.27076	3.06073	3.53297	3.14053	3.35053
AC124319.2	2.31713	2.02462	2.16096	2.28083	2.34086	2.2505	2.22505	1.84538	2.52193	2.19667	2.76686	2.87329
AC124798.1	2.5225	2.27533	2.55884	2.79033	3.15164	3.23094	3.76484	3.26489	3.5136	3.48732	3.90157	3.69891
AC124861.1	4.08013	4.1766	3.86339	3.93867	3.78633	4.10637	4.24819	4.5268	4.15819	4.41932	4.25827	4.79947
AC124944.3	5.38327	5.56023	4.83821	5.53612	5.2621	5.47797	5.55471	5.62802	5.62685	5.982	5.74578	5.83498
AC124947.1	1.96435	1.73478	1.43516	2.12054	1.8699	2.08748	2.06244	1.98321	2.3634	2.28337	2.37273	2.58562
AC124947.2	0.706926	0.863005	0.542298	0.730109	0.538758	0.563195	1.19199	0.950808	1.30447	1.14436	1.19738	0.911447
AC125232.1	4.57505	4.24955	4.28875	4.84841	4.4706	4.64734	5.14595	5.41703	5.31811	5.71031	5.53661	4.82604
AC125257.1	5.77287	5.58158	5.61194	5.49246	5.14358	5.70893	5.95695	6.0827	5.92455	5.85272	6.01122	6.05511
AC125611.3	0.617926	0.622148	0.631483	0.637222	0.625696	0.664973	1.39943	0.673866	0.654925	2.25967	1.95364	2.41222
AC125611.4	-0.0336379	-0.0294416	-0.205415	-0.203255	-0.0259005	-0.192631	-0.196276	-0.189163	0.320611	0.396448	0.177977	0.167559
AC125807.2	7.09646	7.09282	7.14211	7.10507	7.22283	7.24714	3.74352	4.16491	3.63145	3.96184	4.02831	3.92105
AC126175.1	1.501	1.50904	1.37461	1.20362	1.51581	1.42533	2.15123	2.00742	2.14924	2.06388	2.06429	2.04355
AC126696.1	1.97336	1.98298	1.85063	1.86158	1.66515	2.08167	3.14959	2.88267	3.02436	2.95708	3.27	3.24011
AC126696.3	-0.0960111	-0.0942702	-0.0903942	-0.0879931	0.247707	0.132481	0.293994	0.142139	-0.0805018	0.661818	0.297525	0.286858
AC126755.1	6.08583	6.81105	6.34271	6.47327	6.80488	7.14575	6.03646	6.08985	6.20307	6.55316	6.59267	6.11623
AC126755.2	6.02835	6.31676	5.84089	6.08057	6.76281	6.69714	5.88155	5.67909	5.71405	6.42885	5.89283	6.03028
NTRK1	0.592852	0.422702	0.427918	0.910334	1.00539	1.21338	0.441597	0.65868	0.635973	0.867137	0.952197	0.795501
AC126768.2	0.515068	0.521514	0.383018	0.389177	0.658266	0.419513	0.216074	0.22489	0.215781	0.79221	0.577067	0.707352
AC126773.1	1.95253	1.8519	1.98681	2.00142	1.85988	1.94974	2.42973	1.97053	2.04692	2.26557	2.26268	2.03676
KRT8P45	0.229143	0.550834	0.235456	0.709407	0.687173	0.449562	0.246906	0.632311	0.601939	0.664034	0.44158	0.595717
AC127496.1	2.87768	3.08074	3.19877	2.70188	2.67136	2.90778	4.54173	4.57844	4.45133	4.47993	4.46589	4.121
KIRREL1	3.27687	3.29494	3.56869	3.63662	3.45516	3.47931	2.33789	2.52269	2.00748	2.26174	2.60062	2.68891
SPTA1	0.813618	0.817528	0.826199	0.831546	0.82082	0.857576	1.76501	1.92696	1.95575	1.11766	1.66108	2.24737
AC127502.1	4.72049	4.53248	4.412	4.24089	4.38355	4.63784	3.09424	3.76494	3.62204	3.91014	3.70131	3.188
AC127526.5	3.4571	3.12644	3.85542	3.6805	3.71391	3.20845	3.2495	3.1576	2.91086	3.03178	2.81635	3.15815
CFAP45	4.52653	4.59515	4.73266	4.60422	4.02947	4.43532	2.79132	3.09234	3.03198	2.89346	3.24186	2.90564
AC129492.1	1.39925	1.54096	1.08724	1.09265	1.54899	1.11911	2.14939	1.50791	2.14729	2.18607	1.97301	1.60681
AC129492.3	4.57246	4.18445	4.58186	2.83454	2.80994	3.04562	5.25439	5.27478	4.63526	4.75614	5.55112	5.33788
AC129926.1	2.34224	2.60985	2.03835	2.39847	2.69564	2.37014	2.72509	2.12931	2.34251	2.76902	2.45914	3.16014
AC130456.2	2.70176	2.65286	2.81513	2.19072	2.04658	1.84323	2.54053	1.85858	2.34777	2.66739	2.45625	1.97259
AC131009.1	2.05874	2.61542	2.09138	1.97479	2.19096	1.87489	2.65688	2.7212	2.57042	2.79015	2.88571	2.25928
AC131011.1	1.38007	1.21017	1.55776	1.22586	1.9101	1.25515	2.28505	2.4331	1.99467	2.41753	2.10827	1.86866
AC131160.1	4.38024	4.36458	3.49436	4.43427	3.70066	4.88762	5.04383	4.81254	4.72005	4.87534	5.41091	4.38073
AC131235.3	0.506284	0.643769	0.193153	0.379259	0.366838	0.209151	0.56508	0.213496	0.398638	0.785168	0.401799	0.825161
AC131254.1	2.77653	2.33264	2.7447	2.67788	3.17982	2.94091	2.98413	2.79552	2.41457	3.2703	2.53965	3.03856
AC131392.1	3.17299	3.25424	3.41194	3.24367	3.38896	3.41711	3.44632	3.37984	2.97638	3.52692	4.03544	3.48979
AC131532.1	3.26404	3.12028	2.72853	2.911	2.79353	2.38053	2.97529	3.04039	2.70759	3.11015	2.71625	3.34874
AC132008.2	6.89825	7.03403	6.62409	6.78221	7.00804	6.81454	7.24128	7.51306	7.41275	7.43556	7.40686	7.32436
AC132192.2	1.23493	1.63165	1.25379	1.54945	1.52425	1.61114	1.09985	1.87845	1.82541	1.93363	1.4533	1.91527
AC132219.2	1.93849	2.18395	2.49415	1.97844	2.1934	2.17589	2.57355	2.80219	2.15118	2.79039	2.581	2.85923
NHLH1	1.93087	1.45316	1.86316	1.75938	1.29062	1.94954	1.92497	2.45687	1.92338	1.73716	2.0425	2.12321
AC132872.3	1.66222	2.34115	1.83327	1.8451	1.82139	2.17151	1.88319	2.68207	2.6133	2.4785	2.69777	2.34401
AC132872.4	3.92326	4.3199	3.64244	4.30358	3.89568	3.67293	5.20603	5.65579	5.64212	5.33723	5.53491	5.41368
LY9	0.646501	1.04705	0.483706	0.486988	1.05521	0.503145	1.12479	1.03629	0.68976	0.919294	0.858891	0.847582
AC132938.3	2.21182	2.3767	2.07378	2.08978	1.71694	2.16814	1.7749	1.64853	2.32927	1.99967	2.03803	1.90056
ITLN2	0.209662	-0.112378	-0.108768	0.0796413	-0.111011	-0.0955022	0.411875	0.294985	-0.0995331	0.138556	0.269929	0.403093
AC133065.2	2.01525	1.79603	1.51913	1.34056	1.80479	1.37429	2.78647	1.77062	1.72938	3.06753	2.0167	2.70417
AC133552.2	2.83556	2.43054	2.73252	2.66599	2.71343	2.54828	3.10873	2.78281	2.72204	2.62826	3.18047	3.09126
AC133552.4	1.13179	1.13901	1.00389	1.165	1.1451	1.04744	1.19708	1.05924	1.67588	1.55734	1.20104	1.56362
AC133561.1	3.44042	3.21339	2.76413	3.27424	2.82916	2.54882	2.6404	3.36265	2.928	3.37487	2.75246	2.7317
AC134312.1	1.03155	1.43453	1.04948	1.05713	1.0418	1.0947	1.82704	1.27984	1.24518	1.73526	1.63629	1.23807
AC134312.4	-0.289375	-0.109012	-0.284639	-0.0941863	-0.105544	-0.272637	0.0938457	-0.269379	-0.276282	0.31475	0.0972527	0.0869626
KLHDC9	0.949164	1.2243	1.24321	1.25492	1.10382	1.17042	1.41554	1.33128	1.15312	1.2201	0.998275	1.1464
AC134511.1	3.8117	3.42253	3.5362	3.18935	3.04265	3.81403	5.46841	4.74926	5.25962	5.16371	5.25633	5.69434
AC134772.2	5.44684	5.30726	5.16164	5.81082	5.7794	5.31762	6.16098	5.55924	6.26018	6.31681	6.25387	5.6126
AC135050.1	4.16113	3.89528	3.41427	3.56329	3.63081	3.94881	3.80685	3.7695	3.69288	3.71764	3.70437	3.83931
AC135050.3	1.15595	1.01564	0.851404	0.855616	1.52191	1.23878	1.60193	1.25486	1.48778	1.44635	1.36853	1.47815
AC135050.5	-0.0708828	-0.244738	-0.241407	-0.239341	-0.0632703	-0.0237851	-0.0334237	0.163678	-0.232886	0.355423	0.138942	-0.0380314
AC135050.6	3.82411	3.67076	3.61164	3.52549	3.22414	4.07751	3.81406	3.22848	3.32856	3.54651	3.54659	3.45561
AC135178.5	0.367303	0.542279	0.552716	0.559185	0.696611	0.906751	0.887619	0.397156	0.743607	0.965201	0.582682	0.878468
AC135371.1	5.21011	5.21479	4.95525	5.00768	4.87788	5.44063	4.43403	4.37124	4.38685	4.50437	4.78037	4.49781
AC135457.1	2.13903	1.62719	1.99811	1.33179	1.63401	1.85322	2.16692	1.72859	2.2572	1.92018	1.83645	2.47897
AC135506.1	1.35951	1.08669	1.09934	0.925228	1.24312	0.947668	1.78612	1.73408	1.78429	1.78889	1.44646	1.28914
AC135586.2	3.59354	3.08004	3.306	3.32882	3.02139	3.16129	3.62149	3.47599	2.7587	3.3443	3.13543	2.50802
AC135782.1	0.485824	0.309571	0.314759	0.31797	0.311537	0.333726	0.980319	1.02451	0.700037	0.928944	0.854146	0.840115
AC135983.2	4.6684	4.37799	3.93845	4.04884	4.55165	3.64785	3.11317	3.27315	3.21113	3.60964	4.1008	3.65731
AC136475.1	1.49383	1.88428	1.2552	1.53416	1.50997	1.45444	1.43758	1.30975	1.28492	1.78661	1.80678	1.88302
AC137767.1	1.72822	2.21884	1.89683	2.26237	1.88494	2.2315	2.74382	2.65595	2.41387	2.63411	2.59978	2.19362
AC137932.3	2.14516	2.75731	2.28964	2.5019	2.83437	2.58868	2.35429	2.28079	2.35263	2.57401	2.88829	2.63356
AC137936.2	5.04799	5.25017	5.24671	4.22206	4.04966	3.8856	3.24923	3.20591	2.90722	3.37903	3.59491	3.49337
AC138028.2	3.51439	3.63018	3.57054	3.22144	3.89687	4.07777	3.02979	3.50127	3.20569	3.24904	3.56626	3.41306
FCGR3A	0.00152957	0.339921	0.00755561	0.0101311	0.00497329	0.0227831	0.392377	0.0269061	0.670268	0.453709	0.395959	0.66116
AC138035.1	2.75434	3.2778	3.1903	3.06976	3.16832	3.44993	3.52753	3.76215	2.37624	3.49944	3.59074	2.8565
AC138150.1	1.69104	1.69961	1.85283	1.57538	1.70683	1.78792	2.66033	2.20479	1.76696	2.37387	2.26055	2.82895
AC138207.8	5.22598	5.03329	5.43167	5.36285	5.07277	5.10797	4.66999	4.59573	4.46975	4.59132	4.43782	4.71886
AC138393.1	4.75432	4.40843	4.36541	4.72533	4.89914	5.47136	5.14621	4.99272	5.01567	5.38522	5.39534	5.23728
AC138409.2	4.5071	4.61894	4.35344	4.71871	4.9048	4.81785	5.20801	4.79305	4.60058	4.81126	5.08688	5.35233
SH2D1B	2.81013	2.36062	2.86533	2.77223	2.18937	2.30476	1.55931	1.94108	2.1636	1.98292	2.04686	1.73561
AC138627.1	0.83415	0.839303	1.00396	0.676536	0.669015	1.06154	1.31471	1.22719	1.42617	1.26916	1.04902	1.17866
AC138649.1	1.95485	1.86648	2.08386	2.26083	1.76466	2.18078	1.83002	1.5758	1.69618	2.04627	1.70145	1.93812
AC138696.1	1.78173	1.79054	2.89414	2.46225	1.79797	2.64143	2.00299	2.17984	1.51019	2.23424	1.86586	2.92067
AC138811.2	4.68354	5.56685	3.01156	5.59908	5.22761	5.00112	5.35198	3.24615	4.45555	4.33544	4.82262	4.84782
AC138819.1	0.311408	0.313691	0.503824	0.321924	0.497154	0.337394	0.531945	1.02313	0.701006	0.928496	0.984627	0.968546
AC138866.1	4.16731	4.1116	3.60147	3.91131	4.16591	4.2202	4.37744	4.06505	4.33755	4.03263	4.04816	4.61343
AC138894.1	3.76496	3.50451	4.00632	3.8482	3.51834	2.63202	4.93631	4.28538	4.15569	3.46088	4.32462	4.39537
AC138932.1	6.65254	7.43153	7.34912	7.72751	7.46952	7.88695	6.59249	6.81757	6.90412	7.52135	7.30818	7.12673
AC138969.1	7.57746	7.53718	7.29561	7.92213	7.66806	7.45177	6.87894	6.83438	6.39909	7.42549	7.42915	6.91778
AC138969.2	1.69939	1.58072	1.95256	1.74288	1.58749	1.50005	2.29914	1.82732	1.64392	1.87307	2.46002	2.00731
AC139099.1	3.38043	2.5509	3.27073	3.29121	3.41016	2.94713	5.13795	5.33019	4.68175	4.5123	4.72413	4.71552
AC139256.1	1.60394	2.34918	1.89949	2.23033	2.28149	2.40817	2.07705	1.69223	1.81738	2.29635	2.19303	2.27225
AL358115.1	0.738395	1.19442	0.747714	1.08936	1.2018	1.41465	0.76457	1.154	1.12031	1.18911	1.51093	1.59398
AC139491.2	0.00560017	0.185255	0.19501	0.0138674	0.00890849	0.230798	0.389288	0.240516	0.219928	0.611346	0.223006	0.653974
AC139530.2	5.43199	5.28424	5.40997	5.43898	5.43633	5.79405	5.64313	5.60514	5.31368	5.57383	5.48284	5.29452
AC139713.2	1.76812	1.90504	1.64637	2.05969	1.91342	1.86484	2.22028	2.37944	2.72025	2.7954	2.32865	2.09649
AC139769.1	6.60948	6.69871	6.91517	6.84281	6.88367	7.14008	6.91744	6.97465	6.71182	7.06191	6.92948	7.1428
AC139769.2	4.18677	4.24166	4.13331	4.53575	4.35861	4.44057	3.84065	4.18676	4.00569	3.99129	3.90847	4.33862
AC139795.2	2.78585	3.03142	2.63802	3.15588	2.25655	3.18969	3.41525	3.36508	3.62312	3.12838	3.48119	3.20834
AC139795.3	0.255464	-0.0318033	-0.213079	-0.210788	-0.215376	-0.199543	-0.203397	-0.195881	0.00237155	0.404478	0.0054	0.567764
AC139887.2	5.44953	5.48984	5.07652	5.36958	5.61853	5.47673	6.35697	6.4028	6.78773	6.35024	6.36928	6.7137
AC140725.1	1.76499	1.49162	1.32767	1.51605	1.49735	1.87768	1.98255	2.15155	2.4626	2.08593	2.61953	2.65921
AC141557.1	3.87463	4.13562	3.76798	3.41181	3.69645	4.16929	2.87004	3.68372	3.33687	3.47801	3.26769	3.39598
Z99943.1	1.98466	1.88108	1.62331	1.78341	1.61407	1.98285	2.297	2.62008	2.62547	1.89958	2.48285	2.45948
AC141586.1	6.67076	6.60094	6.46779	6.75771	6.67959	6.68261	6.84732	7.08976	7.02989	6.96968	7.25908	7.05022
AC141930.1	2.44999	3.15571	2.93089	2.75437	2.84704	2.69069	2.1055	2.28643	2.35912	2.58363	2.11037	2.09565
GPR161	3.07393	3.03008	2.93173	3.31736	3.31852	3.53584	2.44751	2.72921	2.31445	2.40276	2.86761	2.43579
AC142086.1	2.44591	2.63029	2.57634	2.50154	2.6418	2.85406	2.73956	2.70916	2.73752	2.77139	2.74698	2.63697
AC142472.1	2.11855	2.12972	1.76385	2.37167	1.75421	2.12024	2.68338	2.38328	2.6028	2.44157	2.83374	2.50539
AC144548.2	4.91146	5.1934	4.66721	5.01227	4.81838	5.22062	4.2865	3.98559	3.97264	3.9199	3.92216	3.83063
AC144652.1	3.41761	3.0604	3.69972	3.49159	3.50906	3.45501	4.27299	3.763	4.03785	4.34029	3.96078	3.97636
AC144831.1	2.26448	2.27524	2.29908	1.98372	2.41679	2.03313	3.91793	3.74517	4.18689	3.67424	3.96687	3.42742
AC144836.1	1.37064	1.71251	1.25344	1.40366	1.38383	1.1212	2.05322	1.46875	1.79839	1.78557	1.57642	1.68151
AC145207.2	1.76164	0.401388	0.207587	0.420429	0.203895	0.811629	0.223039	0.234919	0.222642	0.874452	0.446665	0.437971
AC145207.3	0.420789	0.886465	0.611717	0.777966	0.604917	0.448378	0.44275	0.662679	0.807544	1.30052	0.959278	1.07268
AC145285.2	2.35874	2.47957	2.78684	2.88669	2.59023	2.48014	3.55295	3.36858	2.77697	2.7989	3.17773	3.33118
AC145285.5	4.56167	5.01943	4.68711	5.00676	5.0586	5.0465	4.94655	4.51488	4.76668	4.34503	4.64363	5.07601
AC145285.7	4.1372	4.40449	4.19741	4.22295	3.89943	4.34718	4.17224	4.38733	4.21554	4.87281	4.60621	4.40202
AC145350.2	2.68698	2.96671	2.6543	2.89814	2.98055	3.00207	2.03745	2.70348	2.03634	2.5457	2.55364	2.80149
AC145422.1	1.97968	2.12963	2.39482	2.41103	2.26462	2.49021	3.19641	2.99652	2.84709	3.28896	3.20566	3.23535
F5	1.32075	1.44215	1.66285	1.36056	1.20907	1.41909	1.10215	1.4382	1.10135	1.15217	1.26453	1.38941
AC159540.2	1.21285	1.88206	1.37867	1.52083	1.71322	1.70678	1.56045	1.45571	1.42089	1.64422	1.26682	1.67206
AC211433.1	4.78155	4.43912	4.77303	4.31357	4.37246	4.4601	9.06479	8.86319	9.15752	9.03403	9.07666	9.12533
AC211486.1	1.24911	1.09718	1.11115	0.924788	0.91398	1.16188	1.4747	0.959562	1.60733	2.06245	2.03474	2.3759
AC211486.5	2.75983	2.77016	3.07123	2.95625	2.77885	2.87545	6.18805	5.42612	6.21175	6.05647	6.44332	6.6205
AC215219.1	7.34894	7.3821	7.03802	7.12014	7.14732	7.1811	8.29658	8.22061	8.47737	8.26162	8.27801	8.27318
MYOC	0.295958	0.298282	0.303451	0.30665	0.300241	0.706316	0.839081	0.721435	0.689389	0.754804	1.19891	0.829696
AC215522.2	0.0499804	0.0521149	0.0568597	0.0597938	0.0539142	0.0741568	0.0692421	0.650252	0.610793	0.839209	0.873874	0.450558
AC226119.1	4.54207	4.71842	5.45965	4.55977	4.00975	4.2201	5.09705	5.37457	5.3176	4.96274	5.37234	5.39377
AC226119.2	6.21871	6.05622	5.89447	5.57633	5.55009	5.24571	5.43982	5.34159	5.22411	5.32513	5.15635	5.00632
AC233280.19	1.17047	1.31029	1.33033	1.20491	0.854598	1.5342	1.07219	0.892615	1.3813	2.03824	1.38758	1.37268
C1orf105	3.29749	3.36124	3.25799	3.11429	3.06854	2.93921	2.73183	2.57827	2.52404	2.3601	2.27809	2.11311
AC233280.2	1.44045	1.59327	1.46095	1.75662	1.60011	1.82092	2.03565	2.37886	1.922	1.88799	2.40346	2.12342
AC233699.1	2.05664	2.72073	1.50769	1.51484	2.67133	2.59393	2.78749	1.56105	2.71447	2.78202	2.039	1.71923
AC233968.1	1.39307	3.8525	2.16969	2.06953	3.47707	1.46157	1.65464	2.42095	1.65343	2.09	1.99304	1.82132
AC234582.1	1.05775	1.93887	1.54635	1.07572	1.39804	1.102	1.45565	1.31625	1.949	2.26486	1.95777	2.03172
AC239584.1	1.46132	1.69292	1.20287	1.83342	1.34577	1.69551	1.23713	1.06154	1.04483	1.76893	2.15692	1.65986
SLC9C2	0.926508	0.612591	0.618391	0.958599	0.789141	1.3965	1.13243	1.17101	0.988563	0.873159	0.993445	1.24777
AC239803.3	1.61419	1.97033	1.31844	1.65176	1.62925	1.70683	2.06503	1.87152	2.06327	2.38379	2.50556	2.15273
AC239804.1	2.08394	1.43105	2.01637	1.91187	1.88451	1.47952	2.08069	2.13046	2.47211	2.41491	2.48203	2.80669
GAS5-AS1	0.425063	0.256109	0.439771	0.26345	0.833436	0.277288	0.631566	0.487162	0.77378	0.509545	0.779481	0.765962
AC239809.3	1.09628	0.924303	0.93221	1.28329	1.51793	0.961028	1.9979	1.76131	1.5919	1.81707	1.15279	1.8005
AC239868.2	5.15949	5.31872	5.3598	5.43773	5.48276	5.29267	7.41228	7.53943	7.55431	7.52504	7.60812	7.51418
AC239868.3	1.58803	1.32273	1.61792	1.16817	2.008	2.2187	1.90822	1.71355	1.79479	1.75848	1.80209	1.3643
AC241377.2	2.43945	2.8272	2.68307	3.38976	3.11936	3.13191	3.09713	3.23795	3.23232	3.1568	3.10537	2.63828
AC241584.2	0.668014	0.671255	0.678453	0.682901	0.673985	0.704635	1.68803	1.53394	1.48046	1.46013	1.23411	1.57621
AC241585.2	4.94745	5.11191	5.05985	5.19082	4.8474	5.14211	4.09814	4.33681	4.03612	4.56689	4.90002	4.54292
AC241952.1	6.1174	6.4171	6.14395	5.82829	6.18237	5.5465	7.50828	7.47678	7.5498	7.51759	7.33656	7.46339
AC242376.2	3.36145	3.01176	3.04442	3.20499	3.44413	3.49917	3.27413	3.19488	3.20186	3.08684	2.65842	3.38386
Z94057.1	-1.77641	-1.7749	-1.77157	-1.76954	-1.77363	-1.75977	-1.76308	-1.75666	-1.76329	-1.62593	-1.63831	-1.6407
AC242426.3	3.52854	3.32639	3.87088	4.31702	4.03239	3.38138	4.43908	3.99548	4.47016	4.50805	4.75146	4.69044
AL513329.1	0.879052	0.322007	0.504749	0.802418	0.323784	0.343943	0.838781	0.725921	0.531003	0.575368	0.699617	0.829698
AC243772.2	2.95938	3.51284	3.34748	2.7909	3.32601	3.20853	4.30465	4.49724	4.40314	4.41305	4.44925	4.351
ASTN1	-0.81546	-0.635298	-0.812201	-0.810805	-0.813599	-0.596521	-0.288114	-0.801674	-0.80644	-0.569872	-0.603168	-0.609389
AC243829.2	1.44352	1.56583	1.78824	1.7084	1.7716	1.23896	1.52393	1.25129	1.04059	1.60744	1.38902	1.51407
AC243919.1	2.54314	2.0372	1.47662	1.4836	1.79517	2.47301	2.6092	2.17976	1.69457	3.10212	2.35349	2.33175
AC243965.2	1.09824	1.10261	1.1123	1.30941	1.29113	1.14748	2.20725	1.84314	2.36545	2.14005	2.3762	2.10209
AC244021.1	2.9474	2.96129	3.22537	3.17373	2.78635	3.00765	3.82953	3.76243	4.03409	3.73197	3.79283	3.61071
CLEC20A	-0.244133	-0.420642	-0.417611	-0.225559	-0.419493	-0.406486	-0.207568	-0.189208	-0.409865	0.0213579	-0.205342	0.231359
TEX35	2.00325	1.39917	1.41886	1.43105	1.40663	0.991121	1.47037	1.5104	1.32947	1.22245	1.47522	1.32241
AC244100.1	0.886421	0.561759	0.567816	0.571565	0.564055	0.793977	1.2271	1.13683	1.34126	1.17906	0.954767	1.33067
AC244131.2	1.12971	0.990657	1.00245	1.29672	0.995125	1.21129	1.33534	1.22715	1.19355	1.67436	1.34011	1.44891
AC244153.1	6.51736	6.23388	6.24495	5.68758	5.93389	5.86814	4.84239	4.42926	4.60176	4.50742	4.61405	4.33838
AC244154.1	7.22256	6.96724	7.07555	7.10074	7.02506	7.29491	6.82699	6.98427	6.74162	6.91905	7.07118	6.82962
AC244197.3	6.30017	6.83446	6.13546	6.36204	6.03288	5.76468	7.68564	7.45951	7.69008	7.55902	7.36268	7.34568
AC244452.4	2.02448	1.9445	1.75199	1.6345	1.85212	2.06303	1.51361	2.19121	1.80447	1.89272	2.04284	1.7956
AC244453.1	0.5484	0.838866	0.564041	0.384135	0.55734	0.399995	0.592301	1.19945	0.591571	0.98564	1.04077	0.586912
AC244453.2	2.21495	2.61605	2.07502	2.25859	2.37956	2.48246	3.87863	4.09041	4.10626	4.26358	3.84582	3.97748
AL359853.1	0.419961	0.0958327	0.28389	0.102753	0.277683	0.115771	0.869408	0.508436	0.111017	0.352457	0.482479	0.61622
AC244453.3	2.3261	2.03219	2.36782	2.47363	1.91406	1.99602	2.34319	3.0954	2.44076	2.20552	2.44972	2.32986
AC244505.1	0.699585	0.525121	0.531098	0.72334	0.709102	0.552934	0.916086	1.23867	1.06224	1.41341	0.919985	1.29768
AC244669.1	4.48188	4.19246	4.10575	4.66236	4.12507	3.85528	4.29925	4.4659	4.59647	5.12818	4.43191	4.51035
AC245041.2	8.77139	8.69728	8.62663	8.46104	8.38557	8.47534	6.81029	6.69879	6.64739	6.61806	6.25769	6.41092
AC245060.4	7.59053	7.30834	7.52952	7.58933	7.64188	7.53539	7.79815	7.8181	7.80336	7.76133	7.87366	7.738
AC245060.5	1.49778	1.06146	1.52728	1.07413	1.51465	1.72958	1.81796	1.47382	1.57905	1.80257	2.1049	1.5703
AC245100.3	3.75448	4.08514	3.96675	4.26961	4.78589	4.37234	7.22081	7.24102	7.17255	7.10375	7.28672	7.25448
AC245100.6	1.99782	2.00717	1.84627	2.04061	1.836	1.90584	3.7639	3.76481	3.36306	3.99188	4.00284	3.60885
AC245297.1	6.13501	6.41536	6.21436	5.91435	5.95363	5.4715	8.08365	8.08797	8.05321	7.97225	7.811	8.02975
AC245297.3	5.29918	5.41216	5.84929	5.13543	5.51517	5.43579	7.0977	7.09355	6.91115	6.74447	6.88562	6.81084
AC245452.1	4.94444	4.61694	4.42806	4.87646	4.76247	4.65667	5.49632	5.68224	5.72447	5.61708	5.23851	5.49065
AC245595.1	6.66432	6.64295	6.65552	6.69509	6.55831	6.47787	5.92389	6.04859	6.54162	6.29455	6.37037	6.49004
AC246787.1	3.99881	3.53071	3.51592	3.59324	3.64424	3.15249	3.77256	3.08636	3.81789	3.50239	3.12858	3.10613
LINC01732	0.143169	-0.0250347	0.156729	0.162535	0.150915	0.360147	-0.0118094	0.373976	0.180685	0.404584	0.349066	0.176624
ACAA1	9.23185	9.16787	9.20155	9.02734	8.99264	8.91039	8.79352	8.79669	8.81996	8.70854	8.8534	8.81439
ACAA2	8.66133	8.57825	8.72245	8.75231	8.82817	8.75696	8.74322	8.59939	8.69937	8.88283	8.828	8.86815
ACACA	10.1797	10.6164	10.56	10.8106	10.7903	10.849	9.81045	9.94307	9.7972	9.87189	9.98126	10.0065
ACACB	4.77041	4.96596	4.93747	5.3959	5.10555	5.45251	6.6166	6.87551	7.00465	7.10434	7.10996	7.07562
LINC01686	1.08314	1.20456	1.11009	1.1216	0.82448	1.03546	0.859988	0.684995	1.15753	0.906548	1.16338	1.012
ACAD10	7.45789	7.5714	7.44642	7.47152	7.50889	7.5591	7.85259	7.85471	7.75986	7.8358	7.92416	7.76026
ACAD11	5.844	6.07401	5.95464	6.08055	5.98306	5.98783	5.3448	4.61067	5.31697	5.77786	5.5369	5.54382
SHCBP1L	0.521323	0.526115	0.35415	0.357296	0.683753	0.575866	1.22541	0.586464	0.564004	0.609864	0.88283	0.996056
KRT18P28	-0.311139	0.0124196	0.0258075	0.0341078	-0.308653	-0.295709	-0.104297	-0.292693	-0.299078	-0.0665562	0.0642849	0.0542464
ACAD8	7.0664	6.93889	6.98935	7.02722	7.09149	7.12844	6.94827	6.96086	7.00766	7.09019	7.15902	7.04579
ACAD9	8.65223	8.68602	8.70366	8.74407	8.79271	8.73656	8.61175	8.62769	8.63654	8.52953	8.66229	8.6905
ACADM	8.73751	8.59969	8.73653	8.74026	8.82446	8.78321	7.98285	7.97565	7.97087	8.34686	8.2718	8.24536
ACADS	6.85259	6.68676	6.77701	6.73276	6.6196	6.70871	7.21603	7.08351	7.03263	7.1087	7.09084	7.06752
ACADSB	5.58661	5.64991	5.48354	5.83446	5.66953	5.48568	4.8092	4.05716	4.58205	4.45562	4.71296	4.43315
ACADVL	11.107	11.2017	10.9354	10.9552	11.0794	10.9871	11.6477	11.7447	11.7919	11.867	11.8084	11.7382
ACAN	1.53087	1.69189	1.55401	1.56386	1.83581	1.4117	2.15607	2.21172	2.25971	2.67021	3.13782	2.43094
ACAP1	2.98197	2.47025	3.03134	2.81413	3.01023	3.22688	3.32062	2.46973	3.04142	3.59575	3.32961	3.23988
ACAP2	8.68535	8.7267	8.86387	8.89408	8.92099	8.9346	8.82832	8.84798	8.78433	8.93729	8.84287	8.94221
ACAP3	8.90739	8.95292	8.68879	8.71525	8.87787	8.86607	8.84138	8.93981	8.92311	9.1534	8.9491	8.95127
ACAT1	8.42627	8.30296	8.26814	8.21699	8.30335	8.15825	7.07693	6.9425	6.88122	7.02683	7.02766	7.13455
ACAT2	10.2172	10.1172	10.1823	10.3573	10.4156	10.3535	9.11448	9.02744	9.08364	9.29823	9.34271	9.31542
ACBD3	9.49499	9.60657	9.62179	9.32383	9.36529	9.37849	9.71231	9.69852	9.65299	9.6277	9.55184	9.56196
ACBD4	5.21305	5.12171	4.83353	4.98315	5.13894	4.98464	5.90373	5.89932	5.90041	5.79704	6.0096	5.69837
ACBD5	7.61619	7.65608	7.58903	7.52291	7.41493	7.39617	8.02996	8.01997	7.91811	7.92146	7.78268	7.88046
ACBD6	8.73045	8.64569	8.71012	8.71639	8.77988	8.74492	8.74342	8.6113	8.61406	8.87796	8.8477	8.90611
ACD	6.92513	7.08927	6.94064	7.24822	7.17633	7.24655	5.96392	6.03455	5.88738	5.96774	6.29584	5.88752
HMCN1	2.49489	2.50853	2.69193	2.2734	2.73985	2.34814	2.20355	2.58552	2.69836	2.15108	2.07507	2.83259
ACE	2.51669	1.82561	2.63944	3.21061	3.11471	2.51813	1.73406	1.56672	1.54207	2.13983	2.17714	1.88863
ACE2	5.19038	4.93695	5.25185	5.45287	5.30305	5.11725	6.93644	7.02908	6.91952	7.10681	7.08708	7.05323
AL596220.1	0.62007	0.912673	0.451834	0.455288	0.91989	0.850682	0.665318	0.477758	1.42568	0.712268	0.668063	1.21493
PTGS2	2.03815	2.20849	2.50727	4.71971	4.90057	4.73904	2.13013	2.17502	2.12863	2.40781	3.26301	2.57222
ACER1	0.628494	0.631538	0.826924	0.642482	0.634103	0.662942	1.53821	1.48265	1.53637	1.26527	1.31913	1.17141
ACER2	8.31196	8.55572	8.53033	8.27818	8.24642	8.30513	9.187	9.32832	9.12559	8.94828	9.01978	9.11457
ACER3	8.83789	8.87226	8.8485	8.86482	8.8391	8.98041	8.98986	8.97462	8.90622	8.98317	8.87075	8.86145
ACHE	7.38509	7.4008	7.20613	6.85624	6.80024	6.88057	4.96804	4.57133	4.61132	4.64466	4.93935	4.42678
LINC01032	0.0207842	-0.164544	-0.16048	-0.157965	-0.163003	-0.145648	0.240026	-0.141646	-0.150138	0.30179	0.655784	0.637953
ACIN1	10.9202	10.9944	10.8644	10.9218	10.9457	10.9672	10.4947	10.5624	10.5799	10.6962	10.6002	10.6105
ACKR2	10.0567	10.1529	10.1919	9.81494	9.76493	10.0057	10.9856	11.0619	10.978	10.8402	10.8577	10.8772
ACKR3	3.51541	3.37811	3.41095	3.58846	3.54478	3.43761	5.21763	5.40903	5.28683	4.45518	4.85508	5.05384
ACLY	11.7703	11.9095	11.9347	11.9812	12.0082	11.9819	12.4015	12.4272	12.3767	12.3058	12.3476	12.3835
AL356272.1	1.35954	1.25641	1.27546	1.00447	1.57386	1.03962	1.18653	1.36413	1.18547	1.25303	1.19041	1.02178
KCNT2	-0.31779	-0.137969	-0.313178	-0.123276	0.0198388	-0.301486	-0.304822	0.246215	-0.305038	-0.0665102	-0.102843	0.202076
ACO1	8.94755	9.04278	9.13725	8.95332	8.94948	8.93369	9.16372	9.21289	9.15001	9.09443	9.02399	9.11429
ACO2	10.0365	10.0095	10.0667	10.0046	9.99247	9.90731	10.2406	10.301	10.1928	10.1244	10.1366	10.1565
ACOT1	4.948	5.3288	4.89823	4.72582	4.92967	4.9558	5.9609	5.85964	5.83371	5.46918	5.84908	5.90977
ACOT11	6.73008	6.78457	6.77603	6.38383	6.53186	6.3507	7.4581	7.66157	7.44944	7.77692	7.76638	7.78549
ACOT13	7.23462	7.22479	7.29219	7.31792	7.17514	7.29101	7.50938	7.35212	7.44225	7.40172	7.31076	7.44246
ACOT2	7.13825	7.06339	7.16385	6.83146	6.90884	6.93813	7.59796	7.74777	7.64097	7.59741	7.23493	7.51917
ACOT4	6.76962	6.51387	6.68495	6.35112	6.56648	6.54154	6.05212	6.16014	5.9855	6.28997	6.10883	6.17308
ACOT7	9.47659	9.37546	9.44857	9.27986	9.27218	9.30065	8.11381	8.05802	8.15554	7.95495	8.06511	8.03964
NR5A2	1.21922	1.07873	1.49493	1.50892	1.08342	1.13638	1.55403	1.14864	1.28518	1.17571	1.95549	1.65438
ACOT8	7.09321	6.91811	6.91006	6.66001	6.74509	6.92392	7.46629	7.1887	7.2416	7.50272	7.45806	7.29283
ACOT9	8.68229	8.58872	8.6473	8.4086	8.51707	8.45135	7.61771	7.65946	7.56846	7.76574	7.52857	7.60557
ACOX1	10.4405	10.4468	10.5064	10.3186	10.286	10.3379	9.79069	9.82401	9.68602	9.67114	9.70517	9.66251
AL359834.1	0.0527984	0.23484	0.0589607	0.0615949	0.0563199	0.281549	0.719463	0.76244	0.27041	0.313477	0.445207	0.434359
ACOX3	8.5311	8.64711	8.5874	8.25816	8.19021	8.13368	8.78215	8.74223	8.57612	8.55475	8.64005	8.6763
ACOXL	8.10946	8.11625	8.25062	7.96997	7.94141	8.09007	8.731	8.8214	8.80668	8.772	8.87743	8.95045
ACP1	9.58366	9.51406	9.54311	9.5537	9.62244	9.54075	9.62131	9.47789	9.57944	9.6344	9.51953	9.48637
ACP2	7.99613	8.02326	8.03972	7.87023	7.87483	7.96179	7.63709	7.64856	7.69397	7.53774	7.5349	7.66791
ACP4	1.79785	1.95356	1.8226	1.98704	1.96142	2.04946	2.98539	3.05995	3.16037	2.63677	3.05711	2.75668
ACP5	7.33167	7.33242	7.40947	6.988	7.19725	7.10085	8.08533	8.1093	8.2778	8.11988	8.03962	8.08912
IGFN1	2.64015	2.87953	2.5022	3.51612	3.33489	3.3014	2.05059	1.89798	2.20489	2.29457	3.1508	2.75347
ACP6	7.33579	7.06548	7.20072	6.89224	6.87856	6.9439	7.40684	7.33317	7.27458	7.39181	7.20611	7.43554
ACP7	0.897275	1.07888	0.908568	1.09995	1.23866	1.13938	1.68609	1.61723	1.56854	2.1042	1.44564	1.67335
ACPP	3.8517	3.92614	4.305	3.98619	4.04837	4.03581	5.28911	5.42582	5.28584	5.42881	5.37681	5.07399
AC119427.1	0.693597	0.698795	0.86985	0.717505	0.859973	0.545974	1.3074	1.6584	0.539295	0.978378	0.743411	0.903503
ACRBP	-0.697862	-0.696668	-0.501597	-0.69236	-0.69566	-0.684261	-0.687038	-0.681621	-0.479216	-0.0774384	-0.476453	-0.159479
ACSBG1	2.16754	1.77751	1.79485	2.09959	1.93604	1.66328	2.90542	3.33872	2.83193	2.50793	2.50101	3.33225
ACSBG2	1.44424	1.63328	1.463	1.47096	1.45498	1.71463	2.57146	2.88218	2.5692	3.03406	3.01236	3.33421
ACSF2	8.40322	8.45721	8.30952	7.96961	7.90466	7.90764	8.4681	8.56505	8.4996	8.53694	8.40711	8.40957
ACSF3	6.28846	6.53349	6.29419	6.43191	6.38656	6.48682	5.85912	5.69597	5.93895	5.72001	5.83526	5.70896
ACSL1	8.15252	8.3031	8.20747	8.43567	8.51194	8.5814	7.60086	7.63804	7.6362	7.56082	7.6779	7.62106
ACSL3	11.718	11.708	11.7847	11.815	11.829	11.7662	11.7673	11.8533	11.8551	11.7816	11.8362	11.7807
ACSL4	9.64125	9.75038	9.80834	9.885	9.91734	9.85411	10.2236	10.3366	10.3096	10.5781	10.5403	10.5362
AL513217.1	0.716948	1.22585	0.733127	0.556584	0.87797	0.573947	1.07217	1.1107	1.41471	0.809583	0.931885	0.756787
ACSL5	4.80047	4.89179	4.86811	4.87194	4.59538	4.5737	4.32268	4.35374	4.32004	4.78014	4.57824	4.8884
ACSM3	2.60536	2.29349	2.4995	2.43124	2.48077	2.69383	1.87638	2.63879	2.02727	2.25522	2.66896	2.37661
ACSS1	3.68341	3.97612	4.18411	4.40314	4.55362	4.73482	5.47284	5.57085	5.37186	6.26267	6.18763	6.16839
ACSS2	9.08347	9.10639	9.08603	9.09025	9.17505	9.18686	9.73502	9.68918	9.77599	9.78465	9.74002	9.72773
ACSS3	3.88251	3.49064	3.87721	4.42369	4.4429	4.38363	5.37396	5.01441	5.23931	5.29028	4.82125	5.02386
ACTA1	7.98126	8.11994	8.1094	7.78562	7.71032	7.67501	4.14544	4.19986	3.95578	4.25851	4.31243	4.42784
ACTA2	4.97528	4.94101	4.79813	5.17087	5.1413	5.15222	3.17598	3.10667	3.55681	3.4073	3.646	3.5423
LGR6	2.82252	2.51147	3.46224	3.14827	2.69876	3.19997	2.70926	2.5563	2.70728	2.33892	2.51075	2.4917
ACTB	15.8113	15.72	15.7379	15.411	15.3998	15.3729	13.5178	13.5501	13.5798	13.5632	13.5756	13.5594
ACTBL2	3.87278	4.18924	4.26453	3.60129	4.0176	3.82532	3.28819	2.57781	3.20499	3.1481	2.81351	3.19106
ACTC1	6.89287	6.80001	6.78399	7.1301	7.42639	7.40204	3.41483	3.71068	3.41336	4.0753	3.66324	4.00722
ACTG1	15.0295	14.9776	14.9688	14.9111	14.9142	14.8734	14.1081	14.0818	14.0673	14.2042	14.2015	14.1973
ACTG2	6.05438	6.19406	6.12639	5.47559	5.57334	5.50991	3.74834	3.81454	3.74614	3.79364	3.91146	3.55419
MGAT4EP	0.0954351	0.270324	0.280018	0.103743	0.273997	0.315639	0.470278	0.325326	0.7378	0.346751	0.473784	0.463196
ACTL6A	8.12963	8.04642	8.21432	8.18421	8.1143	8.07828	7.12455	7.10756	7.16813	7.14965	7.08699	7.03605
ACTN1	12.8715	13.0394	12.9776	12.8423	12.8288	12.7904	11.6349	11.6818	11.6098	11.5787	11.6184	11.6152
ACTN1-AS1	1.03837	0.916395	0.778756	0.785693	1.54113	0.988551	0.615544	1.00392	0.971348	1.1954	0.810871	0.802504
ACTN2	1.64691	1.20198	1.2112	1.55425	1.66464	1.24479	2.17247	2.13493	2.07611	2.08469	2.08492	2.24389
ACTN4	12.8795	13.0002	12.9722	12.7127	12.717	12.6584	12.3697	12.3893	12.3886	12.2702	12.3261	12.3427
ACTR10	9.28466	9.18142	9.2539	8.9693	9.05556	9.11699	9.35834	9.19447	9.35784	9.22966	9.14527	9.24731
ACTR1A	10.7332	10.7554	10.71	10.5665	10.5299	10.5766	10.7511	10.7375	10.7285	10.6339	10.5748	10.7314
ACTR1B	8.87694	8.78955	8.77574	8.89614	8.93961	9.02522	9.00188	8.81927	8.91101	8.93506	8.94122	8.86423
ACTR2	11.4755	11.4989	11.6404	11.4024	11.4221	11.4024	11.2346	11.2909	11.2235	11.157	11.0712	11.1447
ACTR3	11.3927	11.3722	11.4384	11.2594	11.2242	11.1283	10.6275	10.5875	10.5972	10.5201	10.5031	10.4971
ACTR3B	6.59927	6.50963	6.76408	6.71804	6.76543	6.95065	7.2507	7.12455	7.26514	7.07696	7.19497	7.14471
ACTR3C	4.44538	4.29501	4.17669	4.40031	3.9646	4.27654	4.4468	4.77589	4.80096	4.40016	4.69794	4.86139
ACTR5	6.7721	6.63177	6.56068	6.86063	6.71875	6.62194	6.17305	6.12894	6.0969	6.00694	6.1985	6.46547
ACTR6	8.99808	8.9383	9.03407	8.97816	9.14004	9.05237	9.32508	9.34902	9.37848	9.25545	9.28682	9.18908
ACTR8	7.45026	7.34956	7.54434	7.47237	7.52441	7.444	7.00836	7.15253	7.01319	6.84656	7.08291	7.16908
ACTRT3	3.88492	3.62417	3.90298	3.97094	3.52596	4.13787	4.053	3.24578	3.86444	3.9178	3.36879	3.84771
ACVR1	7.58763	7.52442	7.69065	7.45413	7.35022	7.46482	7.35429	7.34241	7.26236	7.4666	7.18852	7.38916
ACVR1B	7.44348	7.57267	7.55959	7.80032	7.72354	7.65018	7.28428	7.45914	7.10989	7.36328	7.34786	7.42503
ACVR2A	5.86049	5.93439	5.7745	5.61903	5.63199	5.79444	5.94443	6.08488	6.09551	5.86096	6.02904	6.10043
ACVR2B	7.48284	7.69319	7.79337	7.58433	7.57763	7.67784	8.16706	8.34718	8.19613	8.23564	8.28963	8.32056
ACVR2B-AS1	1.32742	1.64925	1.80178	1.67943	1.50692	1.7359	2.2955	2.25904	1.85729	2.51346	2.20845	2.65225
ACVRL1	4.67651	4.6419	4.72479	4.69438	4.6542	4.79266	8.22496	7.95919	8.32916	7.93789	8.16344	8.14848
ACY1	6.70462	6.79228	6.84114	6.70558	6.51857	6.72524	7.81582	7.52016	7.74173	7.39473	7.53931	7.65689
ACYP1	6.5263	6.41681	6.30394	6.33405	6.3877	6.19878	6.54705	6.40732	6.41583	6.83016	6.51796	6.55245
ACYP2	5.30095	5.62893	5.15842	5.64139	5.35976	5.46473	5.93897	5.84753	5.78274	5.91324	5.99299	6.08601
AD000671.3	0.765565	0.889638	0.326057	0.667127	0.323121	0.343419	0.531766	0.552849	0.531066	0.916917	0.844237	0.689196
ADA	6.10605	6.31676	5.94924	6.11131	6.29681	6.1477	6.36178	6.10397	6.19076	6.32318	6.25651	6.19583
ADAL	4.20543	4.26592	4.38768	5.07519	5.09854	4.88493	4.92458	4.86624	4.56978	5.11143	5.0402	4.58883
ADAM10	10.8616	10.9211	11.0188	10.8237	10.8281	10.8396	10.346	10.4032	10.4091	10.3565	10.3464	10.2735
ADAM11	2.09861	2.21948	2.13095	2.3636	2.33021	2.21229	2.90674	2.66711	2.41537	2.82172	2.69716	2.50139
ADAM12	7.2341	7.20601	7.34907	7.34022	7.27615	7.37266	12.2215	12.2594	12.2297	12.2252	12.2583	12.3498
ADAM15	11.2571	11.1721	11.1509	11.0658	11.0796	11.0781	9.60217	9.63764	9.67716	9.54831	9.53898	9.53336
ADAM17	9.64984	9.74101	9.79679	9.65722	9.67718	9.69719	9.69225	9.71524	9.60693	9.60682	9.68875	9.64872
ADAM19	11.6163	11.8185	11.8306	11.2832	11.2755	11.264	12.1453	12.2174	12.161	12.0078	12.0436	12.1159
ADAM20P1	2.09867	1.44192	1.91203	1.45922	2.01538	2.60556	1.97018	2.78683	2.71341	2.06345	2.31807	2.08337
ADAM32	2.13303	1.64255	1.65842	2.18985	1.79879	1.5228	2.24436	2.18162	2.24252	2.82863	2.69295	2.97857
ADAM8	10.7246	10.7408	10.6708	10.4425	10.4845	10.388	8.94428	8.93666	8.89334	8.72699	8.8072	8.81306
ADAM9	11.0667	11.1244	11.165	10.8816	10.8746	10.8872	10.2819	10.4407	10.3917	10.3899	10.3695	10.3055
ADAMTS1	10.9924	11.1997	11.1692	10.6941	10.6652	10.5839	9.96255	9.99437	9.95152	9.69746	9.60974	9.64179
ADAMTS12	1.06455	1.19946	1.08723	0.944625	1.07751	0.979545	1.39242	0.990955	1.50191	1.3489	0.970396	1.25885
ADAMTS13	1.88545	1.62164	1.78598	1.79767	2.01938	1.99753	2.31153	2.14833	2.09707	2.53058	2.84767	2.47409
ADAMTS17	1.56257	0.821566	1.0017	1.16138	1.38628	1.35353	1.19317	1.37265	1.33213	1.4149	1.03533	1.18523
ADAMTS18	1.6005	1.60983	1.74843	1.76291	2.1777	2.38954	1.54393	1.4103	1.54275	1.77182	1.54824	1.37616
ADAMTS20	9.81785	10.0788	10.1091	9.76378	9.75898	9.67283	12.2917	12.3551	12.2464	12.0606	12.1288	12.2088
ADAMTS3	4.74247	5.33753	5.40414	5.78892	5.99496	5.93386	6.04234	6.20629	6.14114	5.87399	5.92669	5.86075
ADAMTS4	1.04129	1.17787	1.19707	1.32881	0.905303	0.759168	1.48499	1.28631	0.941989	1.46546	0.945631	0.936994
ADAMTS5	3.02832	3.04407	3.31554	2.60067	3.12089	2.42902	3.46862	2.70488	3.29672	2.97714	3.17817	2.92573
ADAMTS6	6.18842	6.32068	6.24929	6.55446	6.30979	6.31952	8.64912	8.52481	8.66464	8.28064	8.29201	8.52447
ADAMTS7P3	1.17851	0.906855	0.918645	0.743944	0.735948	0.961802	1.38435	1.42954	1.25619	1.33948	1.5041	1.24782
ADAMTS7P4	1.53334	1.99037	2.24164	1.8916	1.54313	2.09779	2.95437	3.02995	2.50986	2.73495	2.07955	2.80786
ADAMTS9	5.47635	5.68207	5.90364	6.65235	6.81067	6.67821	4.57556	4.32533	4.37057	4.5244	4.83315	4.55624
ADAMTSL1	4.15704	4.23614	4.05666	4.22217	4.0388	4.62972	7.40647	7.56114	7.52105	7.63314	7.42448	7.64241
ADAMTSL4	11.4346	11.5614	11.3503	11.1964	11.1805	11.1922	11.2238	11.2491	11.2268	11.1658	11.1984	11.2297
ADAMTSL4-AS1	3.90456	3.92129	4.29982	4.48216	4.04342	4.49253	4.70724	4.61477	4.70428	5.44362	5.74135	5.5186
ADAMTSL5	6.03464	6.24101	5.85058	5.9834	6.11906	5.94617	5.18186	4.89798	4.99651	5.17069	5.27351	5.43045
ADAP1	2.68037	2.37355	2.11432	1.9504	2.25125	1.99828	3.715	3.22397	4.05401	3.303	4.00079	3.7369
ADAP2	6.33254	6.49452	6.49122	6.238	6.19027	6.10362	6.59257	6.63147	6.59885	6.55518	6.4383	6.64239
ADAR	11.0314	11.2263	11.1385	11.1123	11.1206	11.1253	11.341	11.4966	11.4251	11.3358	11.2525	11.34
FCMR	1.96485	1.8861	1.57241	2.17987	2.21257	2.26353	1.61528	1.49239	1.46679	1.51941	1.87393	1.46158
ADARB1	6.80267	6.95756	6.81994	6.87312	7.003	6.93686	7.13827	7.16685	7.16836	7.34888	7.11586	7.29911
ADARB2	3.02002	2.48128	3.06679	2.77939	2.95543	3.27375	4.01105	4.66819	4.43125	4.18916	3.97774	4.03163
ADAT1	7.2741	7.47991	7.60699	7.74913	7.71514	7.73894	8.00095	8.02113	7.99379	8.03484	8.01343	8.23321
ADAT2	4.99398	5.12694	5.10755	5.58265	5.536	5.7769	4.99424	4.73945	4.93194	5.11448	4.9756	4.67687
ADAT3	6.75266	6.73361	6.63754	6.61741	6.36603	6.28178	6.69851	6.5762	6.62065	6.54688	6.49158	6.41127
ADCK1	5.74342	5.77955	5.61591	5.81689	5.53495	5.91815	5.37661	5.48904	5.78636	5.58397	5.73345	5.85986
ADCK2	8.89458	8.87482	8.87917	8.70196	8.71022	8.59539	9.3681	9.36472	9.30938	9.22217	9.28145	9.29596
ADCK5	6.01673	6.0099	5.83159	5.81022	5.70682	5.76609	5.04229	4.96359	4.97763	4.89608	4.81838	4.89426
ADCY10	6.10996	6.63575	6.53318	6.31709	6.12374	6.3361	6.89661	6.93542	6.75703	6.80739	6.57678	6.71851
ADCY10P1	5.12399	4.94987	4.66185	4.56044	4.5415	4.75562	4.83585	4.6155	4.741	5.01682	4.38138	4.75388
ADCY2	1.67885	1.86307	1.70004	2.05368	1.87027	1.7527	3.56427	3.40677	3.20894	3.24597	3.33421	3.24919
ADCY3	7.6842	7.61969	7.81544	8.48752	8.52836	8.3453	6.07289	6.38702	6.41846	6.52635	6.60147	6.74426
ADCY5	4.17562	4.35476	3.87663	4.3073	4.36909	4.14747	6.97742	7.0104	6.84646	6.82265	6.48782	7.02755
ADCY6	9.59636	9.71177	9.6165	9.35469	9.37183	9.43284	9.53454	9.52773	9.47822	9.69982	9.62322	9.61787
ADCY7	6.76448	7.0708	7.12371	6.87224	6.70099	6.73269	9.24601	9.3118	9.26299	9.06284	9.23851	9.28306
ADCY9	7.99139	8.24994	8.34514	8.1549	7.97722	7.99076	7.26677	7.4175	7.37959	7.35938	7.45738	7.48678
ADD1	10.6359	10.6979	10.7539	10.5725	10.4719	10.4583	10.3727	10.4841	10.4152	10.3841	10.3732	10.4166
ADD3	8.48185	8.60098	8.63508	8.65826	8.49031	8.44891	6.9663	6.96184	6.96334	7.15966	7.17218	7.1139
ADGRA2	1.58415	1.70548	1.48442	1.74238	1.60082	1.92353	1.99697	1.39799	1.78632	1.75072	1.53271	1.65585
ADGRA3	7.54516	7.57371	7.41445	8.08787	8.14225	8.19228	5.93647	5.90633	6.34172	6.28556	6.41077	6.24988
ADGRB2	6.95323	6.82791	6.62123	6.60442	6.8548	6.83881	4.3597	4.75976	4.58375	4.88919	4.82474	4.4616
ADGRD1	1.68494	1.692	1.89371	1.71721	1.69793	1.76373	3.56153	3.32994	3.30434	3.74289	3.42616	3.66835
ADGRE2	3.54679	3.81882	3.73293	4.22627	4.4347	4.30549	4.76419	4.59289	4.63981	5.16828	4.9606	4.92584
ADGRE3	6.3472	6.30966	6.26723	5.8829	5.89225	6.0277	5.61668	5.68609	5.71123	5.90446	5.60702	5.61452
NEK2	7.09568	6.96564	7.09456	7.03279	7.059	7.0661	4.23859	4.50016	4.23637	3.9302	4.37708	4.07568
ADGRE5	9.93606	9.90702	9.88923	9.73413	9.69616	9.76552	10.1916	10.1921	10.1656	10.1346	10.1893	10.2168
ADGRF1	2.06483	1.64468	1.4205	1.56357	1.53862	1.12869	1.46458	1.49885	1.9367	1.68858	1.73283	1.45618
ADGRF4	8.26178	8.21614	8.35479	8.39428	8.46424	8.47904	8.63828	8.82267	8.76506	9.11515	9.09092	9.04177
ADGRF5	6.56936	6.61744	6.56991	6.50285	6.49224	6.47913	6.96423	6.91249	7.06016	6.96429	6.89167	6.9017
ADGRG1	10.243	10.3736	10.3711	10.2385	10.2232	10.2121	10.0416	10.1887	9.99036	10.0933	10.0469	10.0131
ADGRG2	3.21043	3.71149	3.39081	2.8605	3.011	3.04607	3.76504	3.7933	3.60342	3.8219	3.95694	3.46751
ADGRG3	1.32309	0.88955	1.7571	1.22984	1.2098	1.11401	1.26214	1.44211	1.40111	1.48484	1.53221	1.25407
AC092803.1	-0.327331	-0.325796	-0.322379	-0.320263	-0.324501	-0.30987	-0.313433	0.0963193	0.349652	0.127127	0.0711825	0.0607002
ADGRG5	5.16191	4.74627	4.98363	5.68591	5.53264	5.64458	3.8518	3.99257	3.62114	3.56288	3.71308	3.68808
ADGRG6	9.73337	9.92929	9.92612	9.9149	9.87305	9.93065	12.4309	12.5325	12.4592	12.3013	12.2747	12.353
ADGRL1	7.82321	7.8492	7.75088	7.81297	7.98121	7.90142	8.9785	9.0318	9.07824	9.03717	8.92755	9.09806
ADGRL2	9.54416	9.67691	9.73056	9.81545	9.79197	9.80504	9.17327	9.33043	9.17186	9.30847	9.32089	9.2019
ADGRL3	8.07701	8.39536	8.48376	8.30814	8.21308	8.23006	6.52509	6.48201	6.5485	6.50768	6.68486	6.59267
ADGRV1	5.13295	5.07306	4.90037	4.9596	4.76773	4.30771	6.89261	6.73084	6.85634	6.59343	6.70932	6.63912
ADH5	10.1419	10.0215	10.0864	9.96462	10.0061	9.88712	8.811	8.76311	8.90143	8.73638	8.75595	8.73237
ADHFE1	3.66678	3.80728	3.84523	3.67198	3.20364	3.69975	5.45264	5.2821	5.0961	5.32277	5.29267	4.8334
PROX1	0.864043	0.743738	0.607663	1.02073	0.879148	0.645906	0.4451	0.656303	0.444767	0.679298	0.942741	0.929121
ADI1	10.1295	10.0684	10.1112	10.0512	10.0159	9.97487	10.0714	10.0556	10.0126	9.95003	9.9773	10.0387
ADIPOR1	11.0304	11.0424	10.962	10.8094	10.7479	10.7836	10.8106	10.8147	10.8123	10.6978	10.6605	10.7383
ADIPOR2	10.2947	10.3445	10.351	10.3083	10.3011	10.2969	10.5213	10.59	10.5999	10.5376	10.5485	10.5296
KCNK2	-1.77641	-1.7749	-1.77157	-1.76954	-1.77363	-1.75977	-1.76308	-1.75666	-1.76329	-1.62593	-1.63831	-1.6407
ADIRF	8.22163	8.08075	8.18616	7.87865	7.79765	7.86456	6.36625	6.09363	6.17599	6.18079	6.37701	6.37258
ADIRF-AS1	6.3606	6.4394	6.09638	5.95374	6.28032	6.15357	6.50217	6.5014	6.64451	6.85411	6.64168	6.51854
ADK	10.5132	10.3598	10.5095	10.226	10.2721	10.1798	9.58962	9.50683	9.54155	9.48108	9.51136	9.53685
ADM	9.86692	9.78646	9.79006	9.73608	9.74772	9.71729	11.701	11.6247	11.6946	11.6554	11.6086	11.6656
SPATA17	0.56367	0.424173	0.434042	0.440162	0.427912	0.636627	0.459968	0.480212	0.459297	0.502071	0.625225	0.876122
ADM2	7.74393	7.87967	7.73892	7.8142	7.62758	7.75434	8.62393	8.87744	8.82243	8.7878	8.87768	8.84203
ADNP	9.56907	9.78408	9.71865	9.79513	9.68839	9.84216	9.67566	9.79669	9.68718	9.79342	9.83984	9.78777
ADNP2	8.19064	8.33796	8.27764	8.20691	8.4415	8.28862	7.9501	8.12944	7.90892	7.95392	8.15058	8.02164
ZC3H11B	1.05898	0.603562	0.609755	0.959838	0.785739	0.632385	1.58185	0.847034	1.26545	0.872438	1.38848	1.12819
ADNP-AS1	3.9062	4.33103	4.09245	4.1581	3.93883	4.00636	4.06591	4.04368	4.10958	4.2296	3.92355	4.2966
ADO	7.31347	7.30675	7.31118	7.37961	7.48687	7.68478	7.0951	6.98601	7.02368	7.43775	7.21983	7.07152
ADORA1	5.43229	5.15225	5.32972	5.3602	5.17072	5.31365	4.2229	4.4036	4.732	4.48592	4.67486	4.30777
ADORA2A	4.01127	3.99162	4.58956	4.06022	4.28782	4.18722	3.62563	2.81115	3.40438	3.90629	3.97455	3.67179
ADORA2B	6.04346	6.04289	6.11616	6.3481	6.17362	6.29593	5.88656	5.5855	5.74442	6.12961	5.55481	5.98628
MARK1	2.1765	2.09748	2.30263	2.03556	1.89457	2.10728	2.19082	2.00545	2.08112	1.90377	2.46987	1.95221
ADPGK	8.9363	8.89271	8.93218	8.97284	8.97191	9.02589	9.45722	9.41812	9.36975	9.37545	9.35936	9.39025
ADPRH	6.09125	6.17895	6.39468	6.08234	6.28414	6.02471	7.36568	7.48621	7.42394	7.52042	7.50369	7.54656
ADPRHL1	4.84743	5.16697	4.88529	5.22319	5.30003	5.36472	4.88151	5.17169	5.10464	4.92052	5.19289	4.82861
ADPRHL2	8.77781	8.73839	8.7137	8.51845	8.60749	8.4491	8.24836	8.26386	8.26852	8.23106	8.20125	8.22439
ADPRM	4.97043	4.8856	5.26354	4.86904	4.87424	4.96636	5.25183	5.72595	5.5917	5.77597	5.45817	5.38309
ADRA2C	3.09201	3.27708	3.20406	2.88135	2.84287	2.78906	2.65616	3.00553	2.85348	2.87656	3.42333	3.21891
ADRM1	10.3853	10.2456	10.3284	10.3259	10.2986	10.246	10.3493	10.3144	10.2939	10.3974	10.3625	10.2802
ADSL	9.06673	8.8366	9.04474	9.16363	9.11931	9.08466	8.12551	8.20868	8.14595	8.04369	8.08398	8.1099
ADSS	9.46085	9.38871	9.44713	9.44447	9.48115	9.45429	8.33095	8.31931	8.27687	8.43456	8.33171	8.33216
ADSSL1	4.11903	4.00063	4.11582	3.60871	3.50459	3.83429	3.55745	3.40285	3.94115	4.00922	3.34631	3.39995
AEBP1	4.51525	4.63958	4.66247	4.49728	4.95844	4.98062	3.36056	3.82406	3.44827	3.96956	3.61931	3.24874
AEBP2	9.263	9.13032	9.2627	9.17591	9.19736	9.15023	9.12088	9.17993	9.21905	9.27286	9.19392	9.18722
AEN	10.1128	10.1564	10.0903	10.0823	9.99923	10.0679	9.86675	9.85063	9.8435	9.75314	9.7734	9.74417
AES	10.6424	10.5898	10.5618	10.3868	10.3858	10.3701	12.2971	12.1862	12.2634	12.2132	12.2214	12.2566
AC093152.1	1.15663	1.16063	1.96111	2.06937	2.03251	2.0632	1.81729	1.21066	1.68907	1.44192	2.30355	1.68
AF064860.1	-0.325865	-0.324292	-0.320791	-0.318623	-0.322965	-0.307986	0.0732888	-0.304524	0.0723309	0.448019	0.0767869	0.0662186
AF064860.2	1.46048	1.46645	1.47965	1.48778	1.65703	1.52727	3.13487	2.74439	2.9572	2.9803	3.03094	3.00161
AF117829.1	5.69995	5.63908	5.75259	5.73159	5.70707	5.87133	6.22578	6.10988	6.19818	6.25577	6.3947	6.46655
AF127577.4	3.86405	4.07691	4.15559	3.53056	3.76163	3.97845	3.60077	4.24018	3.5984	3.74782	3.39134	3.91788
AF241726.2	5.01874	5.12763	5.29534	4.88225	5.00992	4.98142	5.3977	5.05357	5.22469	5.14636	5.16679	5.27227
AF279873.3	1.99189	2.00237	2.21964	2.23657	2.01121	1.85572	1.96844	1.87282	2.1923	2.18557	2.38517	2.36422
AFAP1	7.90532	8.05139	7.95769	8.06549	8.02863	7.96057	6.04134	6.06255	6.38207	6.21193	6.35304	6.29116
AC138393.3	-0.258252	-0.429446	-0.426628	0.053943	-0.251052	-0.416255	-0.419218	-0.413432	-0.22337	-0.185629	-0.0528765	-0.0628393
AFAP1L1	8.51634	8.52924	8.55346	8.20298	8.11445	7.9976	7.86111	7.89049	7.82636	7.52394	7.54393	7.59531
AC092809.3	-1.11954	-1.11876	-0.9356	-1.11562	-1.11811	-1.10047	-1.1056	-0.903271	-0.915653	-0.892791	-0.913183	-0.919038
AFAP1L2	7.63603	7.75525	7.68437	6.97327	6.974	6.83793	4.34524	4.60007	4.46885	4.55023	4.28393	4.10898
AFDN	10.4409	10.6354	10.6636	10.5815	10.5553	10.6204	10.5252	10.6321	10.5472	10.5918	10.6568	10.638
AFF1	10.2569	10.4677	10.5105	10.2521	10.193	10.2673	12.4842	12.616	12.5431	12.3696	12.429	12.4547
AFF2	0.535686	0.359961	0.551582	0.720332	0.544773	0.591693	0.37932	0.782286	0.378958	1.24842	1.15224	0.889703
AFF3	1.42903	1.28913	1.45428	1.72049	1.29421	1.51787	1.98203	1.68333	1.33668	2.19814	1.98881	1.86707
AFF4	10.4955	10.8279	10.905	10.9061	10.9049	10.8738	11.1307	11.3134	11.208	11.2349	11.2953	11.2485
AFG1L	5.69266	5.51297	5.63131	5.67757	5.73264	6.01191	6.08738	5.89858	6.2539	5.96301	5.94439	5.93876
AFG3L1P	6.98482	7.0734	6.86596	6.98871	6.94548	7.12019	6.37013	6.88968	6.53813	6.95579	6.93137	6.94924
AFG3L2	9.66244	9.66655	9.6958	9.82309	9.84877	9.76464	10.0439	10.0908	10.0023	9.96439	9.92611	9.98317
AFMID	6.30358	6.15588	6.2828	6.35591	6.2841	6.51414	6.43207	6.21479	6.45018	6.17229	6.37699	6.46046
AFTPH	8.64953	8.79147	8.77619	8.58614	8.64201	8.6365	9.09208	9.15054	9.04383	9.0738	9.03394	9.02902
AGA	6.23124	5.97701	6.17278	6.21465	6.00791	6.15449	6.47305	6.44293	6.11691	6.16159	6.2631	6.36604
AGAP1	8.88845	9.07047	9.11601	9.17169	9.11051	9.06757	9.12847	9.17134	9.1985	9.34396	9.37688	9.32007
AGAP11	2.91182	3.00316	3.65339	2.80022	2.93832	2.53172	3.80406	3.01397	3.45687	3.73212	2.96031	3.44067
AGAP1-IT1	0.811441	0.988217	1.51793	1.30217	0.992844	0.846561	1.03237	1.51486	1.34035	1.6876	1.20169	1.6726
AGAP2	2.84289	3.1712	3.20558	2.99271	3.18425	3.0844	3.55186	3.36373	3.65818	3.51173	3.90337	3.91341
AGAP2-AS1	3.07686	2.84247	2.87643	3.09605	3.4025	3.14203	3.03706	2.43505	2.25245	2.7317	2.25892	2.09378
AGAP3	10.0757	10.1588	10.0217	9.88865	9.92473	9.91178	8.95878	9.0419	9.00484	9.01921	9.04995	8.97351
AGAP4	4.39636	4.99826	4.99158	5.23605	5.35745	5.23188	5.13384	5.50701	5.58115	5.56359	5.57832	5.66115
AGAP5	4.01857	4.15073	4.08036	3.5362	3.61885	3.40441	4.62763	3.23996	3.79573	4.48717	4.06912	4.68485
AGAP6	6.39433	6.53083	5.95656	6.5173	6.45474	6.39441	6.13616	6.28648	6.18905	6.35847	6.77646	6.50562
AGAP9	4.99909	4.77038	4.72607	4.62104	5.18448	4.88306	5.14089	4.82377	5.22986	5.11198	5.19919	4.96441
AGBL1	0.645428	0.650265	0.661037	0.66771	0.654347	1.01584	0.99644	0.50757	0.688548	1.07508	1.12788	0.987161
AGBL2	0.4049	0.589474	0.413077	0.416567	0.409575	0.433675	0.951032	1.12721	1.08092	1.17538	0.805826	1.07141
AGBL3	2.11436	1.79048	1.93572	2.43098	2.136	2.01349	2.31883	2.46886	1.98992	2.21207	2.11761	2.20726
AGBL4	3.0227	2.0844	2.10287	2.80135	2.23496	2.3279	3.56321	3.17454	2.77132	3.51865	3.47459	3.44479
AGBL5	7.75984	7.82174	7.74585	7.78211	7.55833	7.76786	7.21825	7.30722	7.27021	7.40962	7.2717	7.14397
AGER	4.42786	4.31551	4.17427	3.7904	4.14672	4.00862	3.27267	3.33516	3.35508	3.79483	3.1883	3.56021
AGFG1	10.9791	11.0398	11.1112	10.948	10.9677	10.9844	11.0154	11.0773	10.9669	10.9484	10.9545	10.893
AGFG2	6.23281	6.42989	6.25978	5.9977	6.13546	6.25838	5.47698	5.51713	5.35203	5.77336	5.6588	5.50025
AGGF1	7.93633	7.95563	8.01296	8.18439	8.29418	8.24086	8.12987	8.21934	8.3277	8.15034	8.2181	8.14011
AGK	7.60781	7.66836	7.83799	7.86604	7.85341	7.87674	7.812	7.83866	7.88508	7.81695	7.77001	7.77838
AGL	9.60501	9.7172	9.73036	9.79858	9.73699	9.80806	8.94251	9.02302	9.00267	8.99358	8.94067	9.06533
AGMAT	3.13527	2.94767	3.12336	3.86038	3.80569	3.44498	2.69319	2.62525	2.79721	2.91846	2.80613	2.88084
AGO1	9.3341	9.57142	9.58374	9.70939	9.71197	9.81162	10.2688	10.4004	10.2691	10.2672	10.3148	10.2714
AGO2	9.21188	9.39048	9.40026	9.64073	9.62051	9.80906	9.75989	9.86691	9.74492	9.96174	10.0664	9.98275
AGO3	7.52146	7.55283	7.60713	7.61943	7.52558	7.6212	7.86436	8.05246	7.86925	7.8424	8.06182	8.04824
AGO4	7.31423	7.43348	7.34384	7.1173	7.20814	7.13052	7.6062	7.66019	7.76118	7.99755	8.06945	7.93331
AGPAT1	9.16755	9.05411	9.03735	8.84462	8.75268	8.88096	8.33166	8.42225	8.43651	8.29595	8.23433	8.37858
AGPAT2	8.3551	8.36078	8.35365	8.21882	8.25112	8.17733	7.80374	7.68404	7.76682	7.95006	7.96185	7.98154
AGPAT3	8.93899	9.14133	9.06231	8.8172	8.75048	8.75576	8.43719	8.52234	8.56438	8.58396	8.54364	8.57802
AGPAT4	5.13184	5.09809	5.16617	4.93977	5.11669	4.94913	4.29277	4.41925	4.07903	4.50424	4.25304	4.40799
AGPAT5	8.48304	8.34943	8.45589	8.86778	8.95165	8.79245	8.62345	8.74729	8.61751	8.63089	8.71966	8.69855
AL137793.2	-0.522753	-0.344902	-0.336283	-0.517191	-0.520529	-0.13187	-0.511791	-0.506274	-0.314222	-0.276864	-0.311493	-0.00922911
AGPS	9.10739	9.24082	9.34352	9.30374	9.40154	9.31085	8.30758	8.31677	8.18439	8.37279	8.3438	8.35254
AGR2	1.00545	1.01388	0.570681	0.754295	1.02098	1.22968	0.776283	0.79871	0.775539	1.29822	0.943311	0.770789
AGRN	12.0116	12.0471	12.0007	11.8544	11.8147	11.8309	10.0973	10.1962	10.2362	10.1756	10.2076	10.2146
AGTPBP1	7.31262	7.3459	7.49944	7.29798	7.45805	7.36204	7.26652	7.54236	7.36375	7.3982	7.43209	7.60706
AGTRAP	7.64294	7.71074	7.58946	7.32495	7.419	7.49426	8.03234	7.91603	8.05018	8.05398	7.90353	8.11567
AGXT2	3.96025	3.60104	3.55667	3.18447	3.36052	3.58731	5.69745	5.93284	5.73439	5.45417	5.51595	5.41131
AL121990.1	0.120571	-0.0584252	-0.0543501	-0.0518268	-0.0568807	-0.0394382	0.48424	0.78231	0.333271	0.20284	0.163374	0.327016
AHCTF1	9.59065	9.8519	9.90244	10.112	10.1506	10.1238	9.71352	9.86527	9.72268	9.97808	10.0061	9.9691
AHCY	11.5793	11.5483	11.5704	11.7004	11.7091	11.6532	11.3901	11.3702	11.3591	11.3393	11.3927	11.4151
AHCYL1	10.5072	10.5597	10.6251	10.6227	10.6836	10.7113	10.6144	10.6518	10.6116	10.61	10.6631	10.6064
AHCYL2	7.60374	7.66831	7.69945	7.52537	7.38053	7.55031	7.75829	7.94263	7.78164	7.87512	7.77059	7.7512
PGBD5	0.952825	0.959865	0.643671	0.647366	0.814993	1.03286	1.39959	1.04841	0.851131	1.08274	1.40556	1.27552
AHDC1	8.91758	9.07372	9.06099	9.0079	9.11407	9.139	8.29009	8.25515	8.25858	8.29798	8.37619	8.25926
AGT	-0.661439	-0.483974	-0.475582	-0.470376	-0.659431	-0.648985	-0.651539	-0.436287	-0.651704	-0.417673	-0.451434	-0.148591
AHI1	6.60369	6.44845	6.62203	6.98841	6.82	7.00255	6.76695	7.02721	6.95578	7.1408	6.82361	7.16153
AHNAK	13.5385	14.0626	14.1198	13.8299	13.5521	13.6374	12.5208	12.7343	12.6154	12.6762	12.8347	12.8303
AHNAK2	6.59218	7.27905	7.22606	5.94632	6.08728	5.98344	4.82536	5.47754	5.04394	4.51106	4.87528	4.92165
AHR	5.76184	5.89492	5.92544	6.44966	6.43631	6.56742	6.57752	6.58313	6.64082	6.93195	7.00316	6.68217
AHRR	3.18956	3.37437	2.96131	3.32463	3.44	2.78547	3.12379	3.01635	3.19666	3.33997	2.76476	3.73492
AHSA1	10.2641	10.1433	10.1358	10.1514	10.1454	10.1756	9.9483	9.98893	9.98067	9.72229	9.83743	9.80759
AHSA2	7.40848	7.34173	6.96525	7.16664	7.38602	7.43263	7.0452	7.21831	7.30596	7.45644	7.36983	7.39024
AIDA	9.7366	9.64791	9.70791	9.52967	9.54498	9.51094	8.51758	8.47289	8.45978	8.7128	8.6646	8.57256
AIF1L	8.27281	8.24405	8.31761	8.31209	8.27188	8.38472	9.87969	9.90472	9.74795	10.0702	10.0774	10.1237
AIFM1	8.70153	8.69187	8.73419	8.7944	8.82922	8.87074	8.58953	8.61164	8.64549	8.5439	8.5136	8.68963
AIFM2	5.91888	5.86269	5.77059	5.74091	5.81376	5.74431	7.10433	7.17069	7.18457	7.32006	7.25178	7.11501
AIFM3	3.26251	3.27874	2.82361	3.19506	3.22506	2.92357	3.40797	3.40718	3.7033	4.4551	3.81572	3.87665
AIG1	7.22978	7.30067	7.29249	7.51222	7.47583	7.21395	7.37157	7.25368	7.21657	7.52096	7.43572	7.37602
AIMP1	9.28138	9.12493	9.22739	9.14875	9.17596	9.23639	9.12041	9.16089	9.22613	9.09084	9.04163	9.10088
AIMP2	8.39205	8.10754	8.26286	8.33136	8.28927	8.36614	8.43013	8.37311	8.36893	8.24702	8.26859	8.33831
AIP	8.39033	8.30117	8.26552	8.24078	8.23125	8.09385	8.85778	8.79411	8.8113	8.79338	8.77397	8.71807
AIRE	1.53073	1.71901	1.55061	1.55904	1.54212	1.80311	2.95829	3.03502	3.34597	3.11689	2.82521	3.22979
AJ003147.2	1.76707	1.53036	1.3957	1.81658	1.5372	1.44707	1.73788	1.78083	2.07854	2.63136	1.59988	2.06648
AJ009632.2	1.95335	1.96179	2.26679	1.81445	2.25126	2.21289	3.27415	3.46631	3.01168	3.60717	3.22406	3.4643
SLC35F3	3.74465	3.35316	3.60409	2.96837	3.05328	2.63509	2.23217	1.92189	2.07384	2.1509	2.71409	2.69144
AJ271736.1	3.51658	3.61548	2.16046	3.26125	2.62771	3.43444	2.49284	2.97363	2.90732	3.49491	2.36453	2.59913
AJAP1	2.79546	2.07263	2.29575	2.62928	2.08189	2.49224	2.03903	1.94044	1.74577	2.13071	2.37684	2.02818
AJUBA	9.02017	8.92209	8.84277	8.83903	8.806	8.8263	8.31448	8.34282	8.2876	8.22901	8.34958	8.11756
LINC01354	-0.191641	-0.190033	3.4286e-05	-0.184232	-0.188676	-0.173319	0.47417	0.224506	0.0241681	0.255385	0.0271482	0.18884
AK1	7.33208	7.06847	7.28708	7.08308	7.18547	7.23507	7.05953	6.41813	6.98868	6.86411	6.68139	7.12552
AK2	10.1931	10.1423	10.1646	10.3117	10.3257	10.2474	10.6604	10.5758	10.6189	10.561	10.5317	10.5985
AL160408.3	-0.739854	-0.738655	-0.735988	-0.734336	-0.737644	-0.726228	-0.729007	-0.723588	-0.518182	-0.281797	-0.0459191	-0.346146
AK3	9.2426	9.17789	9.236	9.31637	9.25538	9.36235	9.98777	9.92552	9.88641	9.91345	9.81912	9.79657
AK4	8.90428	8.81187	8.92032	8.87363	8.88136	8.83247	7.78558	7.80508	7.65825	7.68004	7.59526	7.81673
LINC01348	0.469679	0.474602	0.647159	0.656692	0.292941	0.31549	1.08767	1.34823	0.309654	0.560257	0.516876	0.508725
AK4P3	1.14537	0.980806	1.16365	1.57966	1.75175	1.52067	1.35853	1.67126	1.19581	1.72095	1.63069	1.72498
AK5	3.44104	3.18712	3.29475	3.31542	3.34386	3.49103	3.81624	3.72541	4.04377	4.22007	4.17506	4.02585
AK6	7.8788	7.7817	7.70955	7.78584	7.83411	7.7271	7.65614	7.65054	7.81807	7.59934	7.39321	7.53874
AK7	2.85106	2.54409	2.47131	3.05432	3.23286	2.76999	3.12466	2.46758	2.73776	2.95691	2.91817	2.62969
AK9	3.66089	3.86426	3.27993	3.93072	3.83613	3.39619	3.96644	3.58231	3.86687	4.31226	3.71485	3.99169
AKAP1	8.10292	8.14987	8.13645	8.53343	8.66459	8.62374	7.78222	7.87379	7.75926	7.87071	7.99053	7.95804
GNG4	2.99994	2.6677	3.47878	3.27641	3.96673	3.81592	3.34853	3.20136	3.05094	2.61134	2.97239	3.11827
AKAP10	7.98611	8.13405	8.18166	8.0998	8.13125	8.10378	8.71694	8.79643	8.71344	8.57035	8.59307	8.60386
AKAP11	8.53783	8.78165	8.78735	8.96813	8.97574	8.86245	8.95053	9.07643	9.03612	8.96247	9.07784	9.03801
AKAP12	10.6711	10.9939	10.9783	11.2097	11.3218	11.1808	9.44679	9.62041	9.58359	10.2697	10.3676	10.1739
AKAP13	9.70625	10.175	10.1699	9.99475	9.86579	9.94862	10.5949	10.7082	10.6378	10.681	10.692	10.7439
AKAP17A	9.05987	9.26362	8.98536	9.01634	8.98873	8.97358	9.50933	9.50698	9.58595	9.64687	9.55837	9.47573
AKAP2	11.4866	11.6754	11.7179	11.2181	11.1972	11.2375	10.4212	10.5139	10.4576	10.3239	10.3531	10.3876
AKAP3	1.06974	1.07389	1.2688	1.4397	1.41701	1.11652	2.07595	2.46682	2.07392	2.09818	1.76135	1.61361
AKAP5	4.31676	4.27048	4.3513	5.27649	5.59869	5.67459	3.07587	3.00237	3.07397	3.19357	3.64092	3.37084
AKAP6	3.00735	3.49344	3.8978	3.60574	3.50865	3.45528	3.21718	2.57577	2.87565	2.7608	3.29656	2.95771
AKAP7	4.03392	4.17125	4.25102	4.50914	4.39262	4.70373	3.71346	3.91468	4.0072	4.36919	3.85059	4.30285
AKAP8	9.1133	9.06532	9.00539	9.0611	9.02422	9.03707	8.928	8.88685	8.93915	8.92448	8.94237	8.95993
FMN2	0.831148	0.504163	0.510061	0.702457	0.506399	0.531608	1.04281	1.44828	1.1715	0.961681	1.17845	0.887383
AKAP8L	9.13648	9.17039	9.07252	8.95654	9.08482	8.95565	9.40282	9.25033	9.44265	9.39384	9.27905	9.32332
AKAP9	9.27101	9.43777	9.53495	9.38849	9.3343	9.3991	9.82272	9.82307	9.86717	9.78478	9.83328	9.89167
AKIP1	7.31756	7.2818	7.38677	7.33421	7.56441	7.30773	6.27793	6.35319	6.42262	6.40278	6.53317	6.19678
AKIRIN1	9.71899	9.68583	9.82424	9.68161	9.56526	9.59993	10.2202	10.2264	10.2294	10.2157	10.1578	10.2288
AKIRIN2	8.36676	8.17267	8.27303	8.26649	8.2413	8.3035	8.46496	8.5297	8.53077	8.39426	8.38218	8.42035
AKNA	7.18704	7.18593	7.09675	7.25104	7.13202	7.12491	6.28696	6.12014	6.33878	6.54504	6.9621	6.5247
AKNAD1	2.12364	2.01913	2.04217	1.76881	1.7486	1.62767	2.62218	2.84696	2.91024	2.75743	2.54341	2.89454
PLD5	3.3694	3.24574	2.99216	3.07967	3.09599	3.37191	2.55567	2.82092	1.98019	2.39168	2.76813	2.54274
AL606534.5	1.96979	1.76715	1.51297	1.80097	1.64812	1.86434	2.07439	2.12649	2.26335	1.78016	2.18087	2.16035
AKR1A1	9.19771	8.9851	9.03435	9.00053	8.9727	9.00289	9.60992	9.43811	9.49745	9.42733	9.32486	9.38932
AKR1B1	12.8228	12.6394	12.7228	12.6202	12.5908	12.5672	12.5504	12.4863	12.5213	12.4566	12.4479	12.4442
AL606534.1	-0.521459	-0.520291	-0.517686	-0.175961	-0.19222	-0.508087	-0.315438	-0.505473	-0.15057	-0.279091	-0.313322	-0.31971
AKR1B15	3.13825	3.68225	3.64436	3.40665	3.62279	3.59633	5.5459	5.61627	5.54245	5.95116	5.96731	5.56683
AKR1D1	1.92217	2.05894	1.80335	1.96328	2.06766	2.02346	2.8113	2.72281	3.06196	2.37217	3.01587	2.79413
AL591885.1	0.577884	0.918265	0.587152	0.591105	0.766938	0.610466	1.12562	1.0096	1.1243	1.04487	1.58428	1.56287
AKR7A2	8.32202	8.10628	8.19985	8.22006	8.19346	8.2539	8.14709	7.9796	8.05982	8.06902	8.09782	8.14306
C1orf100	0.714208	0.889273	1.05349	0.908082	1.17513	1.11145	1.23746	0.954971	1.23616	0.980442	1.58532	1.46436
AKT1	10.4889	10.5025	10.4025	10.4783	10.5502	10.4924	10.0311	10.0529	10.0874	10.1416	10.1048	10.1325
AKT1S1	10.3152	10.2249	10.2581	10.2107	10.1861	10.1372	10.6815	10.6375	10.6627	10.5641	10.5994	10.5445
AKT2	10.1491	10.1767	10.0937	10.1428	10.1213	10.1307	10.1261	10.0841	10.0523	10.0402	10.0181	10.0372
AKT3	7.47058	7.46683	7.58125	7.51255	7.37509	7.5949	7.23537	7.43728	7.32969	7.47595	7.45813	7.47103
AKTIP	9.46419	9.31639	9.44439	9.10426	9.07611	9.06026	9.6064	9.49658	9.50815	9.4504	9.44656	9.45361
AL020995.1	3.19602	2.75455	2.78109	2.79746	2.97221	3.28913	3.93438	4.06489	4.10271	4.36632	4.51415	4.45115
AL021068.1	1.37131	1.5258	1.21526	1.55483	1.3829	1.99861	1.73255	2.22778	2.07225	2.08083	2.17518	1.95865
AL021154.1	0.890924	0.622291	0.632874	0.639432	1.02231	0.671721	0.469458	0.682276	1.08971	1.04372	0.663259	0.816366
AL021391.1	1.3725	1.83012	1.56473	1.72959	1.70595	1.62027	2.59118	2.66025	2.43331	2.14064	2.26109	2.49963
AL021453.1	4.63954	3.71742	4.2538	4.35729	4.47618	4.84502	4.22946	4.48499	4.54749	4.57399	4.72264	4.52906
AL021546.1	2.12551	1.16046	1.17344	1.70533	1.16538	1.02339	1.75604	1.2337	1.8573	1.60093	1.37601	1.50508
AL021707.2	2.21619	1.90971	2.15356	2.27	2.23774	2.24018	2.09881	2.72269	1.97013	2.5352	2.51481	2.71313
AL021807.1	1.68277	1.69326	2.00795	1.1462	1.58592	2.11445	1.99119	1.37764	1.34967	1.87522	1.35386	1.7658
AL021920.2	4.36214	4.49964	4.36244	4.48537	4.4299	4.24909	3.96437	3.92268	4.06542	4.37607	3.85871	3.83193
AL022068.1	2.49607	2.31859	2.53815	2.72257	2.09475	2.81895	3.00208	2.33634	2.70117	2.91906	2.71069	2.59929
AL022100.1	2.85096	3.55164	3.10337	2.8391	2.95005	2.8431	2.71667	3.04759	2.89872	3.03031	2.3717	3.0418
AL022311.1	2.38564	2.57409	3.26403	2.84929	2.58574	2.62454	2.38851	2.17533	2.26755	2.36432	2.50299	2.90052
AL022328.4	3.29504	3.48217	2.68125	2.69684	2.66558	3.09353	3.99386	3.75643	3.95092	3.895	3.73798	3.42618
AL022341.1	1.02679	1.21701	1.23165	1.04648	1.0347	1.2848	1.95841	1.48181	2.38079	2.53165	1.85662	1.94405
NLRP3	3.25094	3.52144	3.40225	3.18069	2.9546	2.96425	2.04196	2.24126	2.04077	2.28707	2.20368	2.3244
AL390860.1	0.941146	1.44345	1.24324	1.12004	1.10023	0.805296	1.29389	1.33326	1.15086	1.03889	1.7342	0.983184
AL023755.1	3.37833	3.24249	3.56294	3.91639	3.3329	3.75918	4.4005	3.72909	4.29118	4.47387	4.37694	4.8587
AL024507.2	3.4448	3.13154	2.77535	2.79279	3.42906	2.87811	3.32395	3.46017	3.60285	2.73145	3.11991	3.30619
AL031058.1	1.17957	1.35214	1.64777	1.52665	1.7508	1.85084	2.13287	1.9904	1.5604	2.04626	1.70705	2.02623
AL031123.2	1.4834	1.14045	1.29186	0.828271	0.819762	1.21681	1.58466	1.05948	0.841527	1.42693	1.78771	1.45958
AL031280.1	2.02719	2.0359	2.05515	2.06698	2.04321	2.12423	4.57995	4.10512	4.62526	4.46607	4.103	4.62714
AL031282.1	5.45296	5.31095	5.44119	5.50988	5.23591	5.37004	6.07104	6.29553	5.94214	6.50506	6.15964	6.46813
AL031282.2	5.8911	5.53843	5.65735	5.44926	5.41591	5.46238	6.49346	6.17252	6.36046	6.58202	6.35471	6.35985
AL672291.1	0.465196	0.467699	0.656447	0.823215	0.469811	0.870334	0.487867	1.03919	0.999296	0.91962	1.135	1.33483
AL031432.4	0.329132	0.156188	0.160614	0.163357	0.157865	0.380981	0.685007	0.391067	0.537919	0.761903	0.689499	0.67593
AL031590.1	4.61714	4.97226	4.84035	4.49062	4.7095	4.50561	4.67693	4.4624	4.42016	4.24433	4.58559	4.51822
AL031599.1	6.05525	5.97172	6.01914	5.79693	5.79242	5.81687	6.85899	6.44587	6.58797	6.93422	6.92953	7.02994
AL031600.1	1.05744	1.0646	1.08053	0.754471	0.920676	1.13885	1.39091	1.15465	1.60473	1.48439	1.12616	0.952796
AL031665.1	-0.219778	-0.217962	-0.213925	-0.211428	-0.216431	0.0213936	-0.20339	0.0312963	0.0102923	0.575509	0.0134379	0.703494
AL031674.1	1.33263	1.21224	1.22859	0.906604	1.21844	1.2884	1.10938	1.45273	1.53638	1.75418	1.27539	1.73823
AL031708.1	3.48786	3.05471	3.0893	2.77718	2.83266	3.78829	3.02013	3.24827	4.04947	3.05834	2.48667	2.91608
AL031714.1	3.79284	3.47422	3.71972	3.34497	3.69492	3.91258	3.08428	3.7417	3.33733	4.08583	3.34765	3.52883
AL031777.1	0.983331	1.31602	1.33354	1.00011	0.990053	1.22547	1.77091	1.4147	1.87377	2.18584	1.88246	1.86183
AL031777.3	3.94234	4.36376	4.31575	4.07695	4.14318	4.24671	5.88754	6.08965	5.87124	5.67826	5.59315	5.86201
AL031985.3	3.00507	2.60544	2.73013	3.1435	3.2232	3.31573	3.14205	3.13211	3.21028	3.55555	3.07458	2.88341
AL033519.3	3.27537	3.03365	3.49087	3.35168	3.24671	3.63221	3.5922	3.04506	2.98271	2.89793	3.43363	2.87665
AC231981.1	0.350911	0.355309	0.516845	0.190824	0.508016	0.401138	0.199216	0.583231	0.390183	0.614634	0.557666	0.687148
AL034397.3	1.39686	1.4031	1.41689	1.62394	1.60115	1.46646	3.17337	2.53495	3.60185	3.1047	1.84389	3.04283
AL034417.2	1.18678	0.919005	0.754912	1.09177	1.42345	1.13987	1.12337	1.15558	1.26361	1.60457	1.12728	0.955205
AL034417.4	3.15548	3.32931	2.90582	3.3076	3.09299	3.22478	4.79468	4.65226	4.81483	4.12416	3.74136	5.00383
AL034549.1	0.625499	0.812715	0.635404	0.639626	0.817377	0.660275	1.03051	1.36012	1.5376	1.53858	1.64429	1.02226
AL035071.1	4.58642	3.77538	4.40962	3.66349	4.06639	4.28427	4.19992	3.66365	4.31682	4.01026	4.12199	3.99734
DCDC2C	-1.55737	-1.55554	-1.5515	-1.54903	-1.554	-1.5372	-1.54121	-1.53343	-1.39122	-1.375	-1.39001	-1.3929
AL035071.2	3.54087	2.61228	2.98891	2.84608	3.28706	3.38659	2.9053	2.75892	3.34637	3.29005	3.08187	3.13265
AL035413.1	4.15581	3.93977	4.02389	4.2807	4.38599	4.41127	4.17346	3.90297	3.82595	3.53883	3.57628	4.19431
AL035413.2	0.992781	0.998041	1.00975	1.30216	1.2783	1.36069	1.20073	1.50931	1.19965	1.42199	1.46998	1.1928
AL035446.1	2.46948	2.48157	2.26627	2.62994	3.12592	2.18869	3.36559	2.84768	2.78435	3.69152	3.58086	3.34637
AL035458.2	6.20889	6.14685	6.20675	6.5388	6.30521	6.62802	6.80493	6.72546	6.52292	6.82015	7.04653	6.88912
AC068481.1	-0.212404	-0.375949	-0.373333	-0.371706	-0.374959	-0.363641	0.117421	-0.160363	-0.0182399	-0.14148	-0.175709	-0.0237974
AL035460.1	1.74544	1.7524	1.7678	1.77729	2.35225	2.02038	3.83307	3.53086	3.33633	3.62075	3.09698	3.52326
AL035530.2	2.21031	2.04978	2.07525	1.87494	2.37882	1.93703	1.78444	1.6655	2.32324	2.00245	2.04013	2.02284
AL035587.1	3.93929	3.56172	3.79674	3.90883	3.62841	3.79173	3.51521	3.51554	3.37192	3.7934	3.3822	3.6219
AL035661.1	3.45964	3.77436	3.39161	3.19708	3.07586	2.76908	3.96738	3.68652	3.9646	4.09343	4.06138	3.70627
AL035681.1	1.23206	0.916521	1.25644	1.26684	1.09453	1.31785	0.943217	1.94007	1.78662	1.52901	1.69165	1.56008
AL049555.1	6.59617	6.25268	6.43297	6.28567	6.3474	6.64627	5.56074	5.60368	5.5129	5.54445	5.52653	5.47114
AL049569.1	2.64765	2.80568	2.9649	2.69314	2.81524	3.30907	5.90304	5.66598	6.11011	5.52695	5.44812	5.59134
AL049629.1	3.49213	3.64962	3.87211	3.63809	2.92892	3.48977	5.09949	5.34108	5.13846	5.27978	5.37926	5.11733
AL049779.1	3.53971	3.22598	3.5353	2.90352	3.45005	3.29084	4.31641	3.82824	4.31344	4.127	4.36088	4.22447
AL049796.1	2.29681	2.11748	2.02842	2.15674	2.12669	2.10765	2.41155	2.56199	2.20341	2.6266	2.59269	2.19299
AL049840.1	3.04138	3.05673	2.55987	2.87568	2.9212	3.3531	3.37861	2.99555	3.37615	3.65244	3.44692	3.16238
AL049875.1	1.82335	1.94594	1.85425	2.35673	2.15196	1.79116	1.77227	1.80913	2.63627	2.2519	1.91513	2.0204
AL050338.2	1.79024	2.13767	2.06026	1.82849	1.93202	2.02426	2.33231	2.28607	2.23105	2.0926	2.66607	2.56931
AL050341.2	3.75784	3.58068	3.06281	3.25053	3.48161	3.63628	4.13379	4.04983	3.7698	3.74978	3.83419	3.99129
AL078459.1	1.80366	2.11799	2.14568	2.25027	2.03555	1.91045	1.59771	1.62603	2.11706	2.10879	2.22465	1.99808
AC104794.2	1.60851	1.13259	1.53967	1.65956	1.62898	1.18943	1.33578	1.51467	1.17587	1.22834	1.7148	1.32765
AL078590.2	1.44701	1.45352	1.75401	1.63161	1.60884	1.52075	2.04947	2.10279	2.15023	2.62826	2.05595	2.23117
AL078590.3	3.30495	3.12383	3.43917	3.27505	3.13464	3.6463	5.259	5.23944	5.49289	5.44781	5.42969	5.35847
AL078612.2	3.60808	3.40385	3.5909	3.68295	3.23863	3.63948	5.2876	4.92848	5.0477	4.85133	5.22628	5.18939
AL078621.3	2.66015	2.67454	2.4496	2.64631	2.43276	2.31882	2.78944	2.67583	2.93554	2.39011	3.07694	2.28421
AL079307.1	2.67493	2.43874	2.79423	2.57559	2.53989	2.66265	2.43013	2.78286	2.3113	2.8485	2.63991	2.93458
AL080250.1	1.61626	1.35749	1.51678	1.97553	1.84864	1.57898	1.82042	1.73958	1.69712	1.91692	1.82606	1.80901
AL080276.2	3.5091	3.65547	2.96852	3.06604	3.22673	3.44284	3.34266	3.53921	2.76391	2.98705	2.87584	3.03489
AL080317.1	4.79379	4.25019	4.14851	4.6556	4.30827	4.33732	5.21877	5.29163	5.31828	5.05127	5.25171	5.19532
AL080317.2	2.88675	2.68579	2.32872	2.55679	2.77514	2.73794	2.95491	2.9431	2.79447	2.48448	2.71494	3.25325
AL096829.2	4.12517	3.70747	3.81561	3.90772	3.79442	3.77404	6.15136	6.06901	6.23581	5.99532	5.92786	5.88922
AL096870.2	1.75419	2.19323	1.63564	1.92195	2.11063	2.22218	2.19508	2.44515	2.19332	2.05433	2.47684	2.07393
AC062028.2	2.59493	2.61054	2.89058	2.73389	2.47776	2.69524	1.76754	2.11124	1.76648	2.00794	1.77141	1.75971
AL109811.1	1.22706	1.23719	0.658648	0.662621	1.45169	0.682129	0.675443	1.22866	0.67501	1.64966	1.04598	1.30724
C2orf50	0.00644507	-0.108319	-0.414205	-0.237586	-0.415755	-0.212083	-0.220856	-0.402432	-0.407786	-0.185164	-0.218781	-0.225044
AL109811.3	2.24846	2.41594	1.6092	1.90023	1.87342	1.47575	1.94332	1.98709	2.67245	2.16808	2.37742	2.2639
AL109837.2	1.07512	0.932078	0.764576	0.951496	1.08856	0.788827	1.62962	1.45826	1.28397	1.63069	1.29013	1.13298
AL109918.1	3.14962	3.0363	2.92032	3.22394	3.54073	3.51189	3.22879	2.64935	2.99979	3.03894	3.36648	2.70279
AL109955.1	1.75805	1.5365	1.791	1.80506	2.05133	1.45942	1.73011	2.10581	1.84884	1.94561	1.60003	1.58768
AL110118.2	3.04799	3.69898	2.71543	3.03069	2.69985	3.37027	3.89253	3.83303	3.8451	3.62284	3.76246	3.7812
AL110292.1	5.15804	5.39105	5.13743	5.29895	4.99081	5.34741	6.7328	6.3757	6.45267	6.92559	6.68249	7.16069
LINC00276	0.0476162	0.0494236	0.39056	0.768404	0.229111	0.270945	0.427879	0.280666	0.0637437	0.48832	0.263152	0.255855
AL117329.1	3.12219	3.76128	3.55885	3.52574	3.7769	4.11879	3.90888	3.61079	3.70996	3.19489	3.33856	3.23575
AL117332.1	1.88354	1.55409	2.01541	1.58218	1.68807	2.2083	1.75458	1.48694	1.75319	2.09402	1.8827	1.74434
AL117336.3	2.20243	1.94556	2.1076	2.47567	2.22209	2.18296	2.72518	3.40356	2.96145	3.03185	2.97241	3.40164
LINC01804	-0.962746	-0.961833	-0.959797	-0.958533	-0.961062	-0.949231	-0.954443	-0.736106	-0.583233	-0.721031	-0.750744	-0.588797
AL117339.5	1.90363	2.57301	2.17025	2.62589	2.34852	2.46944	2.23383	2.39537	1.97862	2.20584	2.62113	2.42602
AL118506.1	5.73054	5.97038	5.79605	5.8756	5.85203	5.90299	6.87594	7.09344	7.12546	6.88803	7.14184	6.85793
AL118508.1	0.681106	0.684427	0.691801	0.696355	0.687225	0.718594	1.79702	1.28695	1.70453	1.47764	1.38549	1.48687
AC010145.1	-0.958785	-1.12848	-1.12681	-1.125	-1.12785	-1.11011	-0.927406	-1.10536	-0.927931	-0.905959	-0.925487	-0.931278
AL118516.1	3.95338	3.71584	3.59724	3.82755	3.86738	3.84463	3.95359	4.0805	3.5669	3.71578	3.64198	3.33588
AL118558.1	3.49516	3.55929	3.2826	3.42215	3.37556	2.83027	2.99923	3.30855	3.308	3.59052	3.00656	2.9844
AL118558.3	2.09055	1.97292	1.99318	2.46217	2.10984	1.71786	2.85302	2.58055	3.10527	2.83496	2.62142	3.08889
AL121603.2	2.54811	2.56211	2.59309	2.25458	2.49668	2.43477	2.30207	2.35067	2.93019	2.27629	1.92855	2.49008
AL121753.1	3.36214	3.47201	2.86062	3.16742	3.12283	3.40019	2.40602	2.81439	2.4046	3.24156	2.86119	3.00811
AL121758.1	2.15334	2.40433	2.43114	2.19793	2.61382	1.9194	3.24001	2.86916	3.17581	3.62609	3.18747	3.43706
AL121761.1	2.80913	3.62473	3.17181	3.12029	3.15059	2.84935	3.39669	3.16904	3.51516	3.32297	3.82624	3.65763
AL121832.2	3.12618	3.39908	3.01545	3.03428	2.99653	3.21403	3.64761	3.92765	3.7485	3.8078	3.48012	3.91206
AL121845.2	3.80187	3.54307	3.38154	3.34738	3.55845	3.3954	3.35825	2.94097	2.77856	2.89095	2.98571	2.76724
AL121845.3	5.08658	5.57464	4.92388	5.28584	5.56654	5.328	3.88015	4.67159	5.01235	4.71647	5.07944	4.56946
AL121906.2	2.33194	2.10994	2.36895	2.27007	2.35311	2.8491	2.6419	2.79453	2.96346	3.03282	2.90154	3.196
AL121944.1	5.6061	5.84093	5.97517	5.69946	5.84375	5.97776	6.53842	6.78346	6.66953	6.48324	6.45083	6.50398
AL121949.1	3.01654	2.7107	2.63948	2.65577	2.81179	3.0298	3.15499	3.43004	3.29055	3.21596	3.682	3.65203
AL121972.2	2.00818	1.34997	1.64389	1.7754	1.50177	1.41232	1.55802	1.42559	2.12466	2.14945	1.93958	1.81027
GDF7	0.586377	0.13644	0.140697	0.486007	0.138053	0.529927	0.347997	0.544278	0.151582	0.576004	0.350463	0.776506
AL122017.1	2.51532	2.41361	2.43909	2.00462	2.6428	2.53146	4.06263	3.16815	3.5336	3.75832	3.10596	3.78905
AL132656.2	2.81028	2.96374	2.60305	2.62009	3.21126	3.25516	2.77102	2.83015	2.93892	2.79034	2.45918	3.13738
TDRD15	-0.816092	-0.815088	-0.812849	-0.622916	-0.81424	-0.804613	-0.606308	-0.802373	-0.606871	-0.571012	-0.604252	-0.29814
AL132780.1	1.35019	1.93084	1.86344	2.06256	1.74536	1.57782	1.69746	1.5947	1.69609	1.9161	1.56427	1.68737
LINC01830	-0.485612	-0.655694	-0.473611	-0.651869	-0.328131	-0.644635	-0.647122	-0.434772	-0.647283	-0.416349	-0.283002	-0.455982
AL132780.2	1.12896	1.13481	0.968188	1.68463	1.75037	1.8677	1.49261	1.0042	0.98794	1.5787	1.62648	2.08359
AL132780.3	5.38936	5.00555	5.23887	5.03493	4.74305	4.86767	4.61364	4.52611	5.07411	4.86169	4.6616	5.19567
AL132800.1	2.81119	2.92219	2.95238	2.86975	3.10837	3.15947	3.89465	4.33868	3.44265	4.16048	4.41615	4.19175
AL132857.3	-0.037645	-0.0357707	-0.0315996	-0.0290171	-0.0341897	0.194902	0.184463	0.387871	0.756763	0.585509	0.361805	0.179468
AL133216.2	4.58245	4.56992	4.90061	4.60565	4.79403	5.03942	4.6897	4.97	5.04164	4.93552	5.00398	5.11844
AL133352.1	2.26508	2.03809	2.30237	2.96943	3.31835	2.50817	1.77983	2.29416	3.10059	2.34441	2.8435	2.81856
AL133367.1	1.43296	2.1191	1.62747	1.4561	1.6176	1.85317	2.73236	2.38133	2.79643	2.44464	2.5942	2.5693
AL133410.1	-0.821786	-0.820707	-0.818303	-0.816813	-0.632301	-0.809486	-0.604641	-0.807097	-0.812162	-0.206295	-0.426365	-0.608909
AL133417.1	2.30836	2.97981	3.28969	2.97219	2.92942	2.84237	2.62493	2.57032	2.4002	2.62553	2.97737	2.87682
AL133467.3	5.07883	5.88211	5.96047	5.76181	5.21312	5.88819	7.80789	7.97366	8.22742	8.1705	7.93447	7.80577
AL135925.1	3.24668	3.32396	3.52819	3.44165	3.45163	3.49009	3.57252	3.5881	3.51201	3.2065	3.17432	3.371
AL135999.1	3.96927	3.72979	3.71893	3.8891	2.78389	3.61893	4.05923	3.95122	4.01262	4.35843	3.3704	3.99507
AL136038.5	0.851542	0.729286	0.744224	0.415331	0.584286	0.629675	0.618602	1.09625	0.425083	1.00463	0.931138	0.613308
AL136162.1	1.16346	0.71412	0.9012	0.724663	0.716589	1.11509	1.24285	1.41597	1.36911	1.32516	1.10229	1.57521
AL136295.1	7.63112	7.68685	7.94623	7.43433	7.92976	7.7576	7.93565	7.08798	8.36826	6.86853	8.04392	7.56173
AL136295.5	3.75055	3.86158	3.90248	4.37035	3.92102	3.84378	4.21943	2.80852	3.47893	4.4361	3.75613	4.07714
AL136418.1	4.64986	4.45901	4.02978	4.00725	3.80607	4.17425	4.17961	4.30574	4.08241	4.24753	4.14304	4.76622
POMC	1.17093	0.939996	0.955136	1.32111	1.18867	0.846122	0.834695	0.857006	0.833955	0.881075	0.837399	1.12514
AL136454.1	1.05268	1.05735	1.0677	2.7227	2.17557	2.54745	1.0945	1.11505	1.09381	2.13048	2.0144	1.62606
AL136537.2	3.75125	3.16292	3.41762	3.83395	3.87385	3.61156	3.86338	4.04111	4.00303	3.65005	4.05947	3.98559
AL136982.6	2.45168	2.68701	2.49597	1.66281	2.55663	1.88031	2.38489	2.80426	2.15299	2.60489	2.28178	2.79362
AL137058.2	4.02609	4.19561	4.0013	4.02627	3.97617	4.65595	3.90646	4.08943	4.38378	3.94179	3.96934	3.773
AL137129.1	1.92573	1.62797	1.6485	2.07134	1.85412	2.0656	1.21952	1.2365	1.70076	1.78858	1.70719	1.92382
AL137145.2	0.389204	0.211549	0.404582	0.411149	0.213408	0.234382	0.432339	0.4539	0.603617	0.83272	1.21193	0.597114
AL137186.2	0.967138	0.975257	0.718086	0.873411	0.711727	0.570262	0.745082	0.574962	1.26083	1.11606	1.16462	0.739913
AL137230.2	0.649986	0.981701	0.659141	0.848508	1.12253	1.20595	1.53294	1.07238	0.675254	1.53287	1.31993	0.86615
AL137782.1	4.05032	3.72463	4.07507	4.21245	4.22547	4.26896	4.01402	3.55504	3.68987	4.36155	3.49567	2.89757
AL138720.1	2.97428	2.81602	2.51363	2.95583	3.28293	3.22156	3.73479	3.07898	3.82403	4.12984	3.59005	3.5613
AL138724.1	3.24441	3.41605	2.89602	3.43059	3.76128	3.2442	3.13664	2.95041	3.13435	2.79857	2.44692	2.43105
AL138737.1	2.34533	2.54792	2.2697	2.68195	2.36641	2.77494	2.74314	2.71228	2.90098	2.77546	2.56237	3.3589
AL138752.2	4.46263	4.41182	5.01425	4.71165	4.49826	5.06635	4.67044	4.82395	4.93867	4.65408	5.14836	4.33601
AL138756.1	5.39087	5.52269	5.31307	4.95367	5.10478	4.9428	4.19652	4.04163	3.6798	4.24551	3.91256	3.95115
AL138760.1	5.89184	5.92743	6.10845	5.74748	5.97338	6.00575	6.51478	6.56312	6.7105	6.60275	6.62206	6.59387
AL138781.1	2.09064	2.10188	2.23228	1.74086	1.99619	1.60051	2.30289	2.80346	2.80123	2.41608	2.74286	2.38947
AL138828.1	2.3836	2.96555	2.41488	3.01858	2.97801	2.31651	4.04769	3.6869	4.50386	4.31221	4.31197	4.5611
AL138881.1	1.43999	1.62942	1.45877	1.46674	1.6361	1.88653	2.93591	2.4381	3.16058	2.7958	2.27505	3.3733
AL138974.1	1.53472	2.43764	2.24332	1.84945	2.51627	2.15485	1.75293	1.42874	1.75169	2.34685	2.02211	2.0042
AL139002.1	5.20278	5.07752	5.20282	4.80487	4.90113	4.3068	4.74404	4.83127	4.40475	4.37258	4.37234	4.72252
AL139011.2	2.79766	4.16496	5.38624	3.09181	4.67815	3.86045	5.6547	3.96075	3.68432	3.48705	4.70907	4.58439
AL139023.1	2.76489	3.16522	2.80661	2.82435	2.78877	2.91106	3.69168	3.67041	3.41973	3.43967	3.70156	3.57223
AL139220.2	2.19366	2.58656	2.76949	2.54962	2.51387	2.30824	2.60698	2.56431	2.69423	2.62293	3.12583	2.59268
AL139246.5	1.74245	1.88078	1.90298	1.78194	1.88921	1.6749	2.19861	2.96739	1.95934	2.52143	2.30786	2.46479
AL139260.1	5.04773	4.48568	4.8193	4.4335	4.53771	4.82174	5.23859	5.18834	5.43707	5.3365	5.05653	5.39793
UCN	0.952158	1.34999	0.792815	1.13093	1.24195	1.01251	1.16288	1.34408	1.42871	1.05013	1.16683	1.72364
AL139260.2	1.50715	1.80027	1.94475	1.53922	1.67374	1.58601	2.23049	3.17279	2.1239	2.23959	2.23764	1.87024
AL139287.1	2.6084	2.79284	2.82389	2.45417	3.14456	2.74963	3.06196	3.0512	3.13055	3.12093	3.14132	3.24415
AL139289.2	2.38071	2.21934	2.03148	2.44216	2.22928	2.23159	2.20663	2.36691	2.40971	2.52914	2.09295	2.30092
AL139300.1	7.6791	7.53674	7.79972	7.67963	7.42799	7.45839	7.4513	7.28483	6.81462	6.94679	6.78907	6.92326
AL139339.1	0.868564	0.727012	0.738025	0.900236	0.731185	0.778411	1.19954	0.586265	1.31048	1.15291	0.769619	1.06416
AL139353.1	1.78215	3.13732	2.1319	2.7939	3.15256	3.58378	1.84105	1.87012	3.53722	3.85064	2.58156	2.32023
AL139353.2	3.1641	2.66578	3.33058	3.17927	2.57711	2.57026	3.25091	3.25428	3.03354	2.64599	2.87206	3.81987
AL139383.1	2.10876	1.66877	2.47016	2.0225	2.12873	1.72914	2.95778	2.70773	3.19981	2.67528	2.73901	3.55079
AL139384.1	3.82189	3.58989	3.21522	3.59145	3.48442	3.13446	3.9396	4.20333	4.27045	4.33564	4.24732	4.05628
IFT172	3.50108	3.51925	3.34621	3.76378	3.75154	3.84684	2.9981	3.05945	2.99606	2.64729	3.25134	2.54435
AL139384.2	2.03293	1.89816	1.74558	2.43293	2.17869	2.80144	2.84692	2.83351	2.91857	3.2738	2.77563	3.03724
AL139385.1	4.41964	4.57137	4.51656	4.35383	4.64897	4.06626	4.69656	4.81682	4.8193	5.15058	5.4012	5.06206
AL139393.1	0.166248	0.168402	0.173193	0.176158	0.170218	0.190706	0.562534	0.593072	0.711025	0.790897	0.849444	0.833358
AL139393.2	3.5976	3.61476	3.58958	2.90133	3.27267	2.97615	4.53816	4.95978	4.29073	4.7912	4.92079	4.74105
AL157392.3	5.6336	6.03051	5.34788	5.82758	5.7375	5.79993	6.09516	6.27072	6.00865	6.33608	6.25704	6.14834
AL157392.5	1.74888	1.75702	3.34252	1.78614	3.66945	1.84021	1.62685	2.83165	2.48913	2.7234	1.99494	2.9603
AL157700.1	3.46925	2.43251	2.96585	2.46828	2.86185	2.89421	3.85919	3.7129	3.52437	3.18313	3.41938	3.66162
AL157778.1	2.30471	1.83449	2.52772	2.4581	2.974	3.13425	1.89227	2.08715	2.5143	2.9105	2.42282	2.29345
AL157838.1	2.78872	2.50115	2.22236	2.10897	2.20827	2.53618	2.92805	2.84313	2.60393	2.91213	2.61299	2.83952
AL157871.6	1.46608	1.60201	1.84523	1.75403	1.33339	1.55439	1.37649	1.57151	1.79878	2.22794	2.01976	1.78879
AL157902.1	-0.36451	-0.363088	-0.359923	-0.35796	-0.178904	-0.348306	-0.14939	0.0498832	0.0209063	0.243909	-0.147136	-0.153945
AC104695.2	-1.17616	-1.1754	-1.17291	-0.826773	-1.17476	-1.15489	-1.15994	-1.15014	-1.16027	-0.950496	-0.798527	-0.973998
AL157935.1	4.30775	4.10244	3.67561	4.12559	3.83187	3.93103	4.67718	4.57104	4.70325	4.50704	4.45905	4.65487
AL158064.2	0.165738	0.167798	0.172386	0.175229	0.643363	0.39566	0.184409	0.405907	0.554289	0.780493	0.837847	0.822007
AC092164.1	0.367616	0.190105	0.194922	0.552612	0.191931	0.212536	0.41044	0.613136	1.18062	0.454871	0.736337	0.575117
AL158066.1	2.49335	2.15548	2.80689	3.85728	1.8463	2.52795	2.23517	3.32716	3.46667	3.40999	3.13001	2.06703
AL158151.1	3.66657	3.58677	3.51634	3.79604	3.16289	3.58905	3.67086	3.1473	3.54929	3.82788	3.42639	4.24303
AL158152.2	2.58348	2.40666	2.62609	2.55052	2.84324	2.52512	3.02293	3.1616	2.60347	3.30511	2.61207	2.77653
AL158206.1	8.007	7.62912	7.82006	7.51873	7.4094	7.60498	8.51584	8.52884	8.5074	8.25268	8.12222	8.24491
AL158212.3	4.13779	4.56436	4.66558	4.89315	4.74016	4.83099	4.16594	4.47001	4.11336	4.22074	4.1755	3.9902
AL159166.1	3.40539	3.36048	3.51684	3.41757	3.43552	3.52379	3.48749	3.5582	3.61064	4.04216	3.88541	3.94478
AL160162.1	5.11254	4.88784	5.15753	5.29423	5.42294	5.61027	4.89233	4.83324	5.17716	5.4661	5.6588	5.55497
AL160191.1	1.80451	2.17288	1.44833	1.73593	1.82377	2.03489	1.63985	1.94591	1.63868	1.99654	2.01472	1.76672
AL160191.3	1.68761	1.45988	1.47671	1.61805	1.46626	1.67905	1.52077	1.94057	1.77862	1.74288	1.78576	1.87737
AL160408.2	6.03156	5.8041	6.02497	5.67102	5.89741	5.56308	6.84562	6.47012	6.98512	6.68389	6.34957	6.33609
AL160408.6	1.64828	1.48149	1.49318	1.83929	1.94863	1.90001	2.46632	2.62004	2.63349	3.06895	2.79155	2.61895
AL161421.1	3.52883	3.88037	3.40252	3.99928	4.00539	3.69456	5.26581	5.38439	5.46158	5.46942	5.60308	5.40633
AL161431.1	7.94234	8.04916	7.85928	7.81769	7.72996	7.75391	6.85872	7.07207	6.9583	7.28314	7.26779	7.1028
AL161733.1	0.661961	0.849572	0.672184	0.67654	0.854307	0.907537	1.21888	1.91255	1.35019	1.44849	0.897673	1.45778
AL161757.5	1.28064	1.28798	1.30429	1.3144	1.42243	1.36404	1.60921	1.65465	1.34591	1.82362	1.35104	1.47618
AL161911.1	3.68554	3.47817	3.13815	3.71283	4.06411	4.12346	3.67043	4.24801	3.78575	4.05776	4.28699	3.76951
AL162171.1	0.839106	0.664277	0.670965	0.675101	0.849144	0.695363	1.20648	1.383	1.45213	1.43237	1.34264	1.54584
SRD5A2	-0.199343	-0.195342	-0.369684	-0.367812	-0.191966	-0.35859	-0.361757	0.186831	-0.16363	0.0630806	-0.160811	-0.167494
AL162231.1	3.18162	3.29473	2.72678	2.56639	2.92641	2.92289	2.6212	2.77724	2.71618	2.93603	2.40313	2.25639
AL162231.2	4.23785	4.02064	3.64701	3.6115	3.82709	4.08953	4.17287	3.87618	3.68097	3.61878	3.69223	3.83549
AL162258.1	3.1983	3.14829	3.03464	3.13119	3.50827	3.62027	3.11648	3.54078	3.52302	3.41148	3.20418	3.38771
AL162258.2	1.48912	2.50358	2.28793	2.09866	1.81896	1.90226	2.36398	1.5566	2.36202	2.84289	2.96469	2.24799
AL162377.1	2.59855	2.31232	2.64137	2.74601	2.43127	2.42007	3.03914	2.67664	2.8882	3.25436	3.11524	3.21148
AL162411.1	5.26556	5.02197	4.74409	4.89051	4.653	4.89944	5.36388	5.25483	5.27622	5.0979	5.07223	5.52658
AL162431.1	1.97365	2.22355	2.13265	2.01508	1.84621	2.21676	2.62049	3.06621	2.70371	3.2079	2.79337	2.76844
LINC00486	-0.670032	-0.488596	-0.666367	-0.474747	-0.667938	-0.65707	-0.659723	-0.654545	-0.139983	-0.230294	-0.45548	-0.461888
AL162431.2	3.6047	3.4383	3.53886	3.34898	3.45155	3.79605	3.56393	4.42862	4.2658	4.3256	4.51306	4.41817
RASGRP3	1.90222	2.47922	2.13545	1.83439	1.68119	1.75779	2.20801	1.77552	1.73794	1.81463	2.21484	2.19421
AL162586.1	2.78357	2.6449	1.9992	2.40521	1.98839	2.06254	3.19049	2.82208	3.45122	3.06385	3.00415	2.90523
AL162595.1	5.08073	4.83752	4.52705	4.98958	5.24134	5.15126	4.96883	5.02692	4.93656	5.34332	5.34616	5.35201
AL162726.3	2.11032	2.29993	2.48463	1.81335	1.79059	2.34542	2.10762	2.37308	2.106	2.43403	2.11354	1.68779
AL163051.1	0.131521	0.13348	0.477732	0.62558	0.468704	0.531006	0.515815	0.158179	0.148986	0.879733	0.349945	0.342421
VIT	1.80396	2.31591	1.94216	2.05419	2.02008	2.13743	1.63839	1.67391	1.77487	1.53833	1.6427	1.47435
AL163952.1	0.836915	0.840813	0.849458	0.85479	0.844094	0.880765	2.344	1.83908	1.5483	1.78278	1.67809	1.65835
AL353150.1	2.46961	2.48214	2.50992	2.03652	2.49268	2.50107	3.13544	2.83306	2.85171	2.90005	3.08026	3.28825
AL353194.1	1.88745	1.67977	1.41776	2.03921	1.40911	1.27612	2.09476	2.04545	2.1859	2.10183	2.10161	1.44721
AL353743.1	3.81331	3.87163	3.98947	3.32279	3.34611	3.93902	2.95992	3.6612	3.15065	3.67599	3.53415	3.30068
AL353796.1	3.02139	2.58734	2.70608	2.88804	2.771	2.60827	3.09867	2.93256	3.22546	2.99914	3.10709	2.67304
AL353803.2	-0.546821	-0.361445	-0.542635	-0.540844	-0.544429	-0.532044	-0.535062	-0.529174	-0.156043	0.068764	-0.151749	-0.161931
AL353807.3	5.69582	6.14093	5.90189	6.0673	5.59604	6.13232	6.34267	6.04363	6.36115	6.09384	6.44983	6.08686
AL354696.2	3.54971	3.62848	4.03031	3.86004	3.96007	3.85754	4.58112	4.42914	4.51533	4.4803	4.35402	4.46371
AL354707.1	3.58016	3.55221	3.38153	3.56736	3.85667	3.57506	3.20551	3.09984	3.12332	3.25731	2.73702	3.10979
AC006369.1	2.36771	2.45526	2.33274	2.35118	2.03238	1.87141	1.85225	1.72672	2.6426	1.75864	2.22624	2.09833
AL354740.1	4.13034	4.49802	4.03783	4.25756	4.4096	4.76593	4.90003	4.84111	5.36249	4.79621	5.17953	5.10044
AL354754.1	1.11495	0.781018	0.788665	1.15056	0.783919	0.816472	1.18481	1.94346	1.96152	1.56592	1.18903	1.45614
AL354872.2	1.48579	1.4922	1.78696	1.80013	1.88919	1.72184	2.57871	2.01482	1.96485	2.1874	2.08428	2.16509
AL354892.1	0.0406762	0.042549	0.528042	0.399167	0.0441294	0.4432	0.0576556	0.278273	0.057373	0.651707	0.709792	0.253007
AL354920.1	2.9202	3.00759	2.9601	3.13001	3.22415	3.06263	3.7626	3.09081	3.80095	3.32801	3.7286	3.70066
AL354993.2	1.72997	1.74141	1.26002	1.4212	1.08058	1.11459	1.59605	1.76766	1.71937	1.81791	1.94143	1.82042
AL355001.2	3.16397	3.3796	2.86467	2.88171	3.2635	2.96493	4.09619	3.92412	3.88616	3.96054	3.80358	4.07472
AL355076.2	1.67655	1.68473	1.94953	2.33845	1.54644	1.76936	2.22351	2.46298	1.74923	2.23263	2.12933	2.20958
AL355102.2	3.21118	3.22739	3.1891	4.24239	4.2433	4.50094	2.50973	2.37617	2.65497	3.84272	4.02367	3.86068
AL355338.1	4.70128	4.50129	4.30828	4.70351	4.48179	4.35547	4.99425	5.32724	5.35107	5.42782	4.95064	5.16571
AL355472.1	0.96277	0.969759	0.833236	0.660189	1.32804	0.874645	0.862837	1.33813	1.02498	1.24842	1.29921	0.85719
AL355482.2	0.14026	0.321372	0.33156	0.149521	0.325233	0.163148	0.527884	0.379017	0.526891	0.894186	0.809771	0.353159
AL355490.1	1.50409	1.27213	1.73767	1.14666	0.96169	1.49191	1.59544	1.36478	1.33031	1.55461	1.71283	1.32324
AL355512.1	4.2093	4.34053	4.58033	4.33443	4.02426	4.37633	4.56535	4.93124	4.59659	4.74369	4.3006	4.79032
AL355574.1	3.24332	3.18931	3.06572	3.56005	3.45775	3.72948	3.68995	3.52144	3.63237	3.73026	3.69933	3.82036
AL355877.1	1.91416	1.60443	2.07792	1.80234	2.18138	1.8532	2.88962	2.81245	3.23491	2.96546	2.58392	2.72706
AL355987.3	2.98753	2.46065	2.217	2.61588	2.86283	2.4398	3.74726	3.6918	3.6071	3.49037	3.61983	2.95114
SLC8A1-AS1	1.01941	0.694705	0.701405	0.705549	1.58552	0.725862	1.08582	1.27271	1.47652	1.1546	1.08985	1.66428
AL355987.4	4.94672	4.73773	4.88316	4.94185	5.2195	4.66361	6.5896	6.46992	6.54481	6.242	6.38888	6.39835
AL356274.2	1.05473	1.06017	1.22282	1.07977	1.65776	1.2823	1.53096	1.29843	1.40487	1.62523	1.10698	1.63051
AL356356.1	2.14223	2.04168	2.46228	2.07746	2.05007	2.14444	2.35117	2.50797	2.12001	2.75674	2.78349	2.68644
AL356414.1	0.557562	0.560673	0.567581	0.571847	0.563294	0.592675	0.972494	1.1674	1.49009	1.35901	1.77466	1.25041
AL356488.3	2.13251	1.46217	1.98897	1.64024	1.97253	1.52961	1.94482	2.63625	1.81738	2.47241	1.51813	1.66774
AL356599.1	2.18945	1.98629	2.32359	1.74204	1.99468	1.94869	2.57456	2.35239	2.39639	2.94085	2.40534	2.285
AL357033.1	0.23543	0.237729	0.24284	0.246003	0.239667	0.261505	0.634941	0.962284	0.784184	1.00994	0.790115	0.776046
AL357055.3	2.06599	1.8603	1.88205	1.76254	1.73946	1.96129	2.53163	2.42777	1.79838	2.5839	2.46022	1.79038
AL357060.2	5.24486	5.26677	4.78956	4.15372	4.63287	4.47611	5.78635	5.31991	5.63149	5.53331	5.32896	5.37725
AL357153.2	1.22752	1.70324	1.96087	1.73944	1.71174	1.27994	2.23496	1.49749	1.46587	2.96511	2.41491	2.01838
AL357507.1	1.05734	0.747418	0.929062	1.08998	1.51608	1.138	1.12153	1.15368	1.26158	1.48068	1.26761	0.9536
AL357833.2	1.70706	1.53901	1.33955	0.884614	1.0481	1.09999	1.24945	1.11202	1.51465	1.61053	1.52168	1.08129
AL358232.1	0.808756	0.531879	0.359662	0.549216	0.535937	0.378408	1.01333	0.592439	0.372721	0.963378	1.13431	0.731151
AL358234.1	2.72598	2.84449	2.87266	3.08256	3.27631	3.74785	3.95349	3.72839	3.45893	4.44675	4.23726	4.27092
AL358472.2	1.39925	1.95191	1.58321	2.09663	2.24469	2.278	2.14875	1.9592	2.3387	2.36647	2.04437	2.02657
AL358790.1	1.20577	1.21022	1.40297	1.71205	1.6848	1.25604	2.10697	2.165	2.10504	2.11393	2.00826	2.74834
LINC01833	3.42515	3.67989	3.34537	3.63944	3.31996	3.3828	2.12078	2.32199	2.11953	2.19835	2.28302	2.26669
AL358852.1	1.03906	0.896873	0.908625	0.915901	1.18459	0.95164	1.59046	0.963297	0.938591	1.59116	1.10795	1.36306
AL359220.1	4.31493	4.25784	4.44842	4.10228	4.23317	4.16567	4.52367	4.71647	5.10793	4.87705	4.85357	5.02092
AL359258.1	3.8565	3.87408	3.75006	3.50586	4.29994	4.05385	4.44042	4.49075	4.43751	4.32791	4.58435	4.7243
AL359313.1	1.56388	1.57107	1.40627	1.89457	1.39934	1.81505	2.18471	2.53939	2.83072	2.7771	2.39324	2.61473
AL359317.2	0.803693	0.806874	1.28765	1.16155	0.809556	1.21182	1.46818	1.05288	1.58145	1.56386	1.78915	1.32987
AL359643.2	3.51583	3.82978	4.46384	3.83698	3.79054	3.88972	4.44747	4.73214	4.60847	4.42663	4.52678	4.46063
[truncated: 16,374 more rows]
